# Supplementary material for: Tetra­kis(μ-2-chloro-4-nitro­benzoato-κ2 O:O′)bis­[aqua­copper(II)]
Source: Acta Crystallogr Sect E Struct Rep Online. 2008 Dec 17;65(Pt 1):m82–3. doi: 10.1107/S1600536808041986 (PMC2967917; doi:10.1107/S1600536808041986)
Supplement: Supplementary file 1 [file e-65-00m82-sup1.cif]

##############################################################################
###                                                                        ###
###        Electronic paper (Acta Crystallographica Section E)             ###
###                                                                        ###
##############################################################################
#                                                                            #
# This CIF contains the data in a paper accepted for publication in Acta     #
# Crystallographica Section E. It conforms to the requirements of Notes      #
# for Authors for Section E, and has been peer reviewed under the auspices   #
# of the IUCr Commission on Journals.                                        #
#                                                                            #
# Full details of the Crystallographic Information File format               #
# are given in the paper "The Crystallographic Information File (CIF):       #
# a New Standard Archive File for Crystallography" by S. R. Hall, F. H.      #
# Allen and I. D. Brown [Acta Cryst. (1991), A47, 655-685].                  #
#                                                                            #
# The current version of the core CIF dictionary is obtainable from          #
# ftp://ftp.iucr.org/pub/cif_core.dic. The current version number is 2.4.    #
#                                                                            #
# Software is freely available for graphical display of the structure(s) in  #
# this CIF.  For information consult the CIF home page http://www.iucr.org/  #
# cif/home.html                                                              #
#                                                                            #
# This file may be used for bona fide research purposes within the           #
# scientific community so long as proper attribution is given to the journal # 
# article from which it was obtained.                                        #
#                                                                            #
##############################################################################
                                             
data_global
_audit_creation_method     'form.cif (version 2.0)'
_journal_data_validation_number     ?
_journal_date_recd_electronic     2008-11-19
_journal_date_accepted     2008-12-10
_journal_name_full     'Acta Crystallographica, Section E'
_journal_year     2009
_journal_volume     65
_journal_issue      1
_journal_page_first     m82
_journal_page_last     m83
_journal_paper_category     QM
_journal_coeditor_code     CI2732
_publ_contact_author_name     'Prof. Fun Hoong Kun'
_publ_contact_author_address
;
      X-ray Crystallography Unit
      School of Physics
      Universiti Sains Malaysia
      11800 USM, Penang
      MALAYSIA
;
_publ_contact_author_email     'hkfun@usm.my'
_publ_contact_author_fax     '604 6579150'
_publ_contact_author_phone     '604 6533652'
_publ_section_title
;\
Tetrakis(\m-2-chloro-4-nitrobenzoato-\k^2^<i>O</i>:<i>O</i>')bis[aquacopper(II)\
]
;
loop_
    _publ_author_name
    _publ_author_footnote
    _publ_author_address
    'Eng Khoon Lim' ?
;
      School of Chemical Sciences
      Universiti Sains Malaysia
      11800 USM, Penang
      Malaysia
;
    'Siang Guan Teoh' ?
;
      School of Chemical Sciences
      Universiti Sains Malaysia
      11800 USM, Penang
      Malaysia
;
    'Ibrahim Abdul Razak'
;
On sabbatical leave at Universiti Sains Malaysia.
;
;
      X-ray Crystallography Unit
      School of Physics
      Universiti Sains Malaysia
      11800 USM, Penang
      Malaysia
;
    'Samuel Robinson Jebas'
;
     Permanent address :
     Department of Physics,
     Karunya University,
     Karunya Nagar,
     Coimbatore 641114,
     India.
;
;
      X-ray Crystallography Unit
      School of Physics
      Universiti Sains Malaysia
      11800 USM, Penang
      Malaysia
;
    'Hoong-Kun Fun' ?
;
      X-ray Crystallography Unit
      School of Physics
      Universiti Sains Malaysia
      11800 USM, Penang
      Malaysia
;
data_I
_audit_creation_method     SHELXL-97
_chemical_name_systematic
;
Tetrakis(\m-2-chloro-4-nitrobenzoato-\k^2^<i>O</i>:<i>O</i>')bis[aquacopper(II)]
;
_chemical_name_common     ?
_chemical_formula_moiety     'C28 H16 Cl4 Cu2 N4 O18'
_chemical_formula_sum     'C28 H16 Cl4 Cu2 N4 O18'
_chemical_formula_iupac     '[Cu2 (C7 H3 Cl N O4)4 (H2 O)2]'
_chemical_formula_weight     965.33
_chemical_melting_point     ?
_symmetry_cell_setting     'Monoclinic'
_symmetry_space_group_name_H-M     'P c'
_symmetry_space_group_name_Hall     'P -2yc'
loop_
    _symmetry_equiv_pos_as_xyz
    'x, y, z'
    'x, -y, z+1/2'
_cell_length_a     7.6721(2)
_cell_length_b     15.2938(4)
_cell_length_c     14.5653(3)
_cell_angle_alpha     90.00
_cell_angle_beta     102.3270(10)
_cell_angle_gamma     90.00
_cell_volume     1669.63(7)
_cell_formula_units_Z     2
_cell_measurement_reflns_used     7272
_cell_measurement_theta_min     2.66
_cell_measurement_theta_max     38.05
_cell_measurement_temperature     293(2)
_exptl_crystal_description     Block
_exptl_crystal_colour     blue
_exptl_crystal_size_max     0.761
_exptl_crystal_size_mid     0.186
_exptl_crystal_size_min     0.104
_exptl_crystal_density_diffrn     1.920
_exptl_crystal_density_meas     ?
_exptl_crystal_density_method     'not measured'
_exptl_crystal_F_000     964
_exptl_absorpt_coefficient_mu     1.685
_exptl_absorpt_correction_type     multi-scan
_exptl_absorpt_process_details     '(SADABS; Bruker, 2005)'
_exptl_absorpt_correction_T_min     0.3604
_exptl_absorpt_correction_T_max     0.8442
_exptl_special_details
;
The data was collected with the Oxford Cryosystem Cobra low-temperature
attachment
;
_diffrn_ambient_temperature     293(2)
_diffrn_radiation_type     MoK\a
_diffrn_radiation_wavelength     0.71073
_diffrn_radiation_source     'fine-focus sealed tube'
_diffrn_radiation_monochromator     graphite
_diffrn_measurement_device_type     'Bruker SMART APEXII CCD area-detector'
_diffrn_measurement_method     '\f and \w'
_diffrn_detector_area_resol_mean     ?
_diffrn_reflns_number     61401
_diffrn_reflns_av_R_equivalents     0.0407
_diffrn_reflns_av_sigmaI/netI     0.0574
_diffrn_reflns_theta_min     1.33
_diffrn_reflns_theta_max     40.45
_diffrn_reflns_theta_full     40.45
_diffrn_measured_fraction_theta_max     0.987
_diffrn_measured_fraction_theta_full     0.987
_diffrn_reflns_limit_h_min     -13
_diffrn_reflns_limit_h_max     13
_diffrn_reflns_limit_k_min     -27
_diffrn_reflns_limit_k_max     27
_diffrn_reflns_limit_l_min     -26
_diffrn_reflns_limit_l_max     26
_diffrn_standards_number     0
_diffrn_standards_interval_count     .
_diffrn_standards_interval_time     .
_diffrn_standards_decay_%     ?
_refine_special_details
;
Refinement of <i>F</i>^2^ against ALL reflections. The weighted <i>R</i>-factor
<i>wR</i> and goodness of fit <i>S</i> are based on <i>F</i>^2^, conventional
<i>R</i>-factors <i>R</i> are based on <i>F</i>, with <i>F</i> set to zero for
negative <i>F</i>^2^. The threshold expression of <i>F</i>^2^ >
\s(<i>F</i>^2^) is used only for calculating <i>R</i>-factors(gt) <i>etc</i>.
and is not relevant to the choice of reflections for refinement.
<i>R</i>-factors based on <i>F</i>^2^ are statistically about twice as large
as those based on <i>F</i>, and <i>R</i>- factors based on ALL data will be
even larger.
;
_reflns_number_total     18745
_reflns_number_gt     13379
_reflns_threshold_expression     I>2\s(I)
_refine_ls_structure_factor_coef     Fsqd
_refine_ls_matrix_type     full
_refine_ls_R_factor_all     0.0793
_refine_ls_R_factor_gt     0.0487
_refine_ls_wR_factor_gt     0.1089
_refine_ls_wR_factor_ref     0.1212
_refine_ls_goodness_of_fit_ref     1.105
_refine_ls_restrained_S_all     1.105
_refine_ls_number_reflns     18745
_refine_ls_number_parameters     516
_refine_ls_number_restraints     2
_refine_ls_hydrogen_treatment     constr
_refine_ls_weighting_scheme     calc
_refine_ls_weighting_details
                 'calc w=1/[\s^2^(Fo^2^)+(0.0545P)^2^] where P=(Fo^2^+2Fc^2^)/3'
_atom_sites_solution_hydrogens     geom
_atom_sites_solution_primary     direct
_atom_sites_solution_secondary     difmap
_refine_ls_shift/su_max     0.001
_refine_ls_shift/su_mean     0.000
_refine_diff_density_max     1.750
_refine_diff_density_min     -0.849
_refine_ls_extinction_method     none
_refine_ls_extinction_coef     ?
_refine_ls_abs_structure_details     'Flack (1983), 8242 Friedel pairs'
_refine_ls_abs_structure_Flack     0.526(8)
loop_
    _atom_type_symbol
    _atom_type_description
    _atom_type_scat_dispersion_real
    _atom_type_scat_dispersion_imag
    _atom_type_scat_source
    'C' 'C' 0.0033 0.0016
                         'International Tables Vol C Tables 4.2.6.8 and 6.1.1.4'
    'H' 'H' 0.0000 0.0000
                         'International Tables Vol C Tables 4.2.6.8 and 6.1.1.4'
    'N' 'N' 0.0061 0.0033
                         'International Tables Vol C Tables 4.2.6.8 and 6.1.1.4'
    'O' 'O' 0.0106 0.0060
                         'International Tables Vol C Tables 4.2.6.8 and 6.1.1.4'
    'Cl' 'Cl' 0.1484 0.1585
                         'International Tables Vol C Tables 4.2.6.8 and 6.1.1.4'
    'Cu' 'Cu' 0.3201 1.2651
                         'International Tables Vol C Tables 4.2.6.8 and 6.1.1.4'
_computing_data_collection     'APEX2 (Bruker, 2005)'
_computing_cell_refinement     'SAINT (Bruker, 2005)'
_computing_data_reduction     'SAINT (Bruker, 2005)'
_computing_structure_solution     'SHELXTL (Sheldrick, 2008)'
_computing_structure_refinement     'SHELXTL (Sheldrick, 2008)'
_computing_molecular_graphics     'SHELXTL (Sheldrick, 2008)'
_computing_publication_material
                             'SHELXTL (Sheldrick, 2008) and PLATON (Spek, 2003)'
loop_
    _atom_site_type_symbol
    _atom_site_label
    _atom_site_fract_x
    _atom_site_fract_y
    _atom_site_fract_z
    _atom_site_U_iso_or_equiv
    _atom_site_adp_type
    _atom_site_calc_flag
    _atom_site_refinement_flags
    _atom_site_occupancy
    _atom_site_disorder_assembly
    _atom_site_disorder_group
    Cu Cu1 0.12722(3) 0.783035(19) 0.823603(19) 0.01681(6) Uani d . 1 . .
    Cu Cu2 0.43478(3) 0.72693(2) 0.791272(19) 0.01749(6) Uani d . 1 . .
    Cl Cl1 0.09737(12) 0.49165(5) 0.90348(5) 0.02859(15) Uani d . 1 . .
    Cl Cl2 0.26779(10) 0.78853(4) 1.14338(5) 0.02285(13) Uani d . 1 . .
    Cl Cl3A 0.51796(19) 0.94108(7) 1.07198(7) 0.0375(3) Uani d P 0.650(2) A 1
    H H19A 0.4968 1.0306 0.7621 0.045 Uiso d PR 0.650(2) A 1
    Cl Cl3B 0.4619(3) 1.00985(13) 0.71300(12) 0.0219(4) Uani d P 0.350(2) A 2
    H H15A 0.5376 0.9693 1.0367 0.026 Uiso d PR 0.350(2) A 2
    Cl Cl4 0.28627(11) 0.71075(4) 0.47526(5) 0.02455(14) Uani d . 1 . .
    O O1 0.2962(3) 0.62123(13) 0.74654(14) 0.0232(4) Uani d . 1 . .
    O O2 0.0341(3) 0.66738(13) 0.77463(14) 0.0208(4) Uani d . 1 . .
    O O3 0.4781(3) 0.67950(13) 0.91825(14) 0.0231(4) Uani d . 1 . .
    O O4 0.2187(3) 0.72835(14) 0.94666(15) 0.0242(4) Uani d . 1 . .
    O O5 0.2647(3) 0.89022(14) 0.86431(15) 0.0245(4) Uani d . 1 A .
    O O6 0.5291(3) 0.84210(12) 0.84230(14) 0.0216(4) Uani d . 1 A .
    O O7 0.0803(3) 0.82590(13) 0.69431(13) 0.0205(4) Uani d . 1 . .
    O O8 0.3478(3) 0.78407(13) 0.66932(15) 0.0234(4) Uani d . 1 . .
    O O9 -0.1850(3) 0.25394(14) 0.55559(15) 0.0271(4) Uani d . 1 . .
    O O10 -0.1868(4) 0.22569(14) 0.70107(18) 0.0326(5) Uani d . 1 . .
    O O11 0.6789(3) 0.47095(14) 1.34252(16) 0.0284(4) Uani d . 1 . .
    O O12 0.5010(4) 0.55861(16) 1.39558(16) 0.0381(6) Uani d . 1 . .
    O O13 0.7524(3) 1.25825(14) 1.05715(16) 0.0295(4) Uani d . 1 . .
    O O14 0.7563(4) 1.28442(14) 0.91156(19) 0.0354(6) Uani d . 1 . .
    O O15 -0.1241(3) 1.02192(14) 0.26224(15) 0.0282(4) Uani d . 1 . .
    O O16 0.0681(4) 0.93987(16) 0.21492(17) 0.0414(7) Uani d . 1 . .
    N N1 -0.1544(4) 0.27333(14) 0.63933(19) 0.0218(5) Uani d . 1 . .
    N N2 0.5679(3) 0.52972(16) 1.33285(17) 0.0239(5) Uani d . 1 . .
    N N3 0.7216(4) 1.23743(17) 0.9736(2) 0.0250(5) Uani d . 1 A .
    N N4 -0.0059(3) 0.96664(15) 0.27622(17) 0.0224(5) Uani d . 1 . .
    C C1 0.0091(4) 0.50152(19) 0.6236(2) 0.0243(5) Uani d . 1 . .
    H H1A 0.0222 0.5424 0.5783 0.029 Uiso calc R 1 . .
    C C2 -0.0583(4) 0.41837(18) 0.59602(19) 0.0218(5) Uani d . 1 . .
    H H2A -0.0893 0.4028 0.5329 0.026 Uiso calc R 1 . .
    C C3 -0.0775(4) 0.35938(17) 0.66677(19) 0.0198(5) Uani d . 1 . .
    C C4 -0.0312(4) 0.38101(17) 0.76208(19) 0.0204(5) Uani d . 1 . .
    H H4A -0.0456 0.3409 0.8078 0.024 Uiso calc R 1 . .
    C C5 0.0357(4) 0.46238(18) 0.78645(18) 0.0197(5) Uani d . 1 . .
    C C6 0.0573(3) 0.52397(17) 0.71939(18) 0.0178(4) Uani d . 1 . .
    C C7 0.1335(3) 0.61089(17) 0.74809(18) 0.0182(4) Uani d . 1 . .
    C C8 0.4969(4) 0.56868(18) 1.0754(2) 0.0223(5) Uani d . 1 . .
    H H8A 0.5226 0.5419 1.0225 0.027 Uiso calc R 1 . .
    C C9 0.5457(4) 0.52623(19) 1.1623(2) 0.0235(5) Uani d . 1 . .
    H H9A 0.6004 0.4717 1.1675 0.028 Uiso calc R 1 . .
    C C10 0.5096(4) 0.56815(17) 1.23927(19) 0.0197(5) Uani d . 1 . .
    C C11 0.4237(4) 0.64803(17) 1.23367(19) 0.0199(5) Uani d . 1 . .
    H H11A 0.4004 0.6746 1.2872 0.024 Uiso calc R 1 . .
    C C12 0.3726(4) 0.68801(17) 1.14587(19) 0.0184(5) Uani d . 1 . .
    C C13 0.4121(3) 0.64894(18) 1.06542(19) 0.0193(5) Uani d . 1 . .
    C C14 0.3656(3) 0.69000(18) 0.97047(18) 0.0194(5) Uani d . 1 . .
    C C15 0.5526(4) 1.0118(2) 0.9896(2) 0.0254(6) Uani d . 1 . .
    C C16 0.6210(4) 1.0937(2) 1.0165(2) 0.0267(6) Uani d . 1 A .
    H H16A 0.6517 1.1095 1.0795 0.032 Uiso calc R 1 . .
    C C17 0.6422(4) 1.15070(18) 0.94707(19) 0.0208(5) Uani d . 1 . .
    C C18 0.5973(4) 1.12999(18) 0.8526(2) 0.0222(5) Uani d . 1 A .
    H H18A 0.6125 1.1703 0.8072 0.027 Uiso calc R 1 . .
    C C19 0.5287(4) 1.04701(19) 0.8275(2) 0.0239(5) Uani d . 1 . .
    C C20 0.5060(4) 0.98790(18) 0.8952(2) 0.0217(5) Uani d . 1 A .
    C C21 0.4268(4) 0.89879(19) 0.86537(19) 0.0205(5) Uani d . 1 . .
    C C22 0.0576(4) 0.93515(17) 0.5342(2) 0.0224(5) Uani d . 1 . .
    H H22A 0.0303 0.9632 0.5860 0.027 Uiso calc R 1 . .
    C C23 0.0106(4) 0.97402(17) 0.4471(2) 0.0208(5) Uani d . 1 . .
    H H23A -0.0451 1.0283 0.4394 0.025 Uiso calc R 1 . .
    C C24 0.0497(4) 0.92867(17) 0.37110(18) 0.0190(5) Uani d . 1 . .
    C C25 0.1356(4) 0.84924(16) 0.37889(19) 0.0197(5) Uani d . 1 . .
    H H25A 0.1600 0.8210 0.3265 0.024 Uiso calc R 1 . .
    C C26 0.1848(4) 0.81247(17) 0.46865(18) 0.0183(5) Uani d . 1 . .
    C C27 0.1456(3) 0.85452(17) 0.54673(18) 0.0172(4) Uani d . 1 . .
    C C28 0.1957(4) 0.81801(16) 0.64518(18) 0.0180(4) Uani d . 1 . .
    O O1W 0.6588(3) 0.69210(14) 0.73336(14) 0.0239(4) Uani d . 1 . .
    H H1W1 0.6256 0.6795 0.6754 0.036 Uiso d R 1 . .
    H H2W1 0.7716 0.6869 0.7482 0.036 Uiso d R 1 . .
    O O2W -0.0975(3) 0.81661(13) 0.88410(14) 0.0207(4) Uani d . 1 . .
    H H1W2 -0.1240 0.7839 0.9236 0.031 Uiso d R 1 . .
    H H2W2 -0.2089 0.8273 0.8676 0.031 Uiso d R 1 . .
loop_
    _atom_site_aniso_label
    _atom_site_aniso_U_11
    _atom_site_aniso_U_22
    _atom_site_aniso_U_33
    _atom_site_aniso_U_12
    _atom_site_aniso_U_13
    _atom_site_aniso_U_23
    Cu1 0.01168(13) 0.02709(15) 0.01187(14) 0.00096(10) 0.00296(10) -0.00209(11)
    Cu2 0.01168(13) 0.02907(15) 0.01193(14) 0.00102(10) 0.00297(10) -0.00302(11)
    Cl1 0.0377(4) 0.0294(3) 0.0179(3) 0.0038(3) 0.0042(3) 0.0002(3)
    Cl2 0.0288(4) 0.0221(3) 0.0180(3) 0.0003(2) 0.0059(3) -0.0009(2)
    Cl3A 0.0666(8) 0.0300(5) 0.0146(4) -0.0177(5) 0.0059(4) 0.0024(4)
    Cl3B 0.0266(10) 0.0296(10) 0.0077(7) 0.0037(7) -0.0005(6) -0.0008(6)
    Cl4 0.0340(4) 0.0204(3) 0.0189(3) 0.0019(2) 0.0048(3) -0.0025(2)
    O1 0.0162(9) 0.0313(10) 0.0243(10) -0.0004(7) 0.0089(7) -0.0065(7)
    O2 0.0155(8) 0.0259(9) 0.0214(10) 0.0022(6) 0.0050(7) -0.0006(7)
    O3 0.0174(10) 0.0350(11) 0.0181(10) 0.0051(7) 0.0061(7) 0.0018(8)
    O4 0.0164(10) 0.0409(12) 0.0156(10) 0.0049(7) 0.0037(8) 0.0009(7)
    O5 0.0152(8) 0.0335(10) 0.0250(11) -0.0023(7) 0.0049(7) -0.0111(8)
    O6 0.0140(8) 0.0286(9) 0.0221(10) -0.0005(6) 0.0033(7) -0.0064(7)
    O7 0.0197(10) 0.0294(10) 0.0129(9) 0.0013(7) 0.0048(7) -0.0006(7)
    O8 0.0142(9) 0.0408(12) 0.0142(10) 0.0030(6) 0.0007(7) 0.0011(7)
    O9 0.0290(11) 0.0311(10) 0.0216(10) 0.0008(8) 0.0063(8) -0.0050(8)
    O10 0.0419(15) 0.0304(11) 0.0262(12) -0.0101(8) 0.0089(11) 0.0022(8)
    O11 0.0216(10) 0.0359(11) 0.0266(11) 0.0012(7) 0.0028(8) 0.0083(8)
    O12 0.0580(17) 0.0405(13) 0.0205(11) 0.0081(11) 0.0190(11) 0.0083(9)
    O13 0.0337(12) 0.0340(11) 0.0215(11) -0.0052(9) 0.0077(8) -0.0077(9)
    O14 0.0453(16) 0.0361(13) 0.0281(13) -0.0081(9) 0.0153(12) 0.0046(9)
    O15 0.0242(11) 0.0353(11) 0.0231(10) -0.0008(8) 0.0009(8) 0.0066(8)
    O16 0.076(2) 0.0343(12) 0.0192(11) 0.0149(12) 0.0221(12) 0.0073(9)
    N1 0.0219(11) 0.0263(11) 0.0188(11) 0.0021(7) 0.0075(9) -0.0002(8)
    N2 0.0272(13) 0.0280(11) 0.0172(11) -0.0048(8) 0.0063(9) 0.0034(9)
    N3 0.0198(12) 0.0307(11) 0.0258(13) 0.0020(8) 0.0081(10) 0.0002(10)
    N4 0.0266(12) 0.0240(11) 0.0167(10) -0.0054(8) 0.0048(9) 0.0034(8)
    C1 0.0299(14) 0.0268(12) 0.0173(13) -0.0025(9) 0.0077(10) -0.0023(9)
    C2 0.0277(13) 0.0249(12) 0.0141(11) -0.0001(9) 0.0077(9) -0.0012(9)
    C3 0.0203(12) 0.0246(12) 0.0157(11) 0.0012(8) 0.0063(9) -0.0028(9)
    C4 0.0220(12) 0.0248(12) 0.0155(12) 0.0032(9) 0.0067(9) 0.0007(9)
    C5 0.0184(11) 0.0288(12) 0.0114(11) 0.0029(8) 0.0024(8) -0.0024(9)
    C6 0.0138(10) 0.0278(12) 0.0129(11) 0.0028(8) 0.0052(8) -0.0017(8)
    C7 0.0160(11) 0.0258(12) 0.0125(11) 0.0015(8) 0.0019(8) -0.0012(8)
    C8 0.0188(12) 0.0352(14) 0.0120(11) 0.0036(9) 0.0015(8) -0.0043(10)
    C9 0.0207(13) 0.0299(13) 0.0198(13) 0.0010(9) 0.0041(10) -0.0017(10)
    C10 0.0162(11) 0.0238(12) 0.0196(13) -0.0031(8) 0.0051(9) 0.0031(9)
    C11 0.0217(13) 0.0252(12) 0.0135(11) -0.0042(9) 0.0056(9) -0.0023(9)
    C12 0.0173(11) 0.0198(11) 0.0188(13) -0.0034(8) 0.0053(9) 0.0005(9)
    C13 0.0140(11) 0.0285(12) 0.0152(12) -0.0031(8) 0.0025(9) -0.0030(9)
    C14 0.0148(11) 0.0297(12) 0.0135(11) -0.0032(8) 0.0029(8) -0.0042(9)
    C15 0.0277(14) 0.0334(14) 0.0161(13) -0.0038(10) 0.0066(10) 0.0000(10)
    C16 0.0289(14) 0.0353(14) 0.0161(13) -0.0077(10) 0.0052(10) -0.0032(10)
    C17 0.0182(12) 0.0283(12) 0.0171(12) 0.0024(8) 0.0064(9) -0.0017(9)
    C18 0.0196(12) 0.0284(13) 0.0195(13) 0.0020(9) 0.0061(10) 0.0030(10)
    C19 0.0200(12) 0.0363(14) 0.0156(12) 0.0026(10) 0.0045(9) -0.0028(10)
    C20 0.0173(11) 0.0287(13) 0.0189(13) -0.0017(8) 0.0037(9) -0.0065(10)
    C21 0.0161(11) 0.0325(13) 0.0133(11) 0.0006(9) 0.0039(9) -0.0035(9)
    C22 0.0221(13) 0.0250(12) 0.0211(13) 0.0002(9) 0.0070(10) -0.0043(10)
    C23 0.0202(12) 0.0219(12) 0.0213(13) 0.0013(8) 0.0067(10) 0.0014(9)
    C24 0.0212(13) 0.0242(12) 0.0117(11) -0.0062(9) 0.0039(9) -0.0016(9)
    C25 0.0244(13) 0.0215(11) 0.0143(12) -0.0036(9) 0.0063(10) -0.0005(9)
    C26 0.0197(12) 0.0220(11) 0.0142(12) -0.0009(8) 0.0055(9) -0.0027(8)
    C27 0.0167(12) 0.0240(11) 0.0107(10) -0.0022(8) 0.0026(8) -0.0008(8)
    C28 0.0183(12) 0.0215(11) 0.0130(11) -0.0019(8) 0.0005(9) -0.0038(8)
    O1W 0.0138(9) 0.0420(11) 0.0171(9) 0.0041(7) 0.0060(7) 0.0002(8)
    O2W 0.0151(9) 0.0296(10) 0.0184(9) 0.0010(6) 0.0055(7) 0.0006(7)
_geom_special_details
;
All e.s.d.'s (except the e.s.d. in the dihedral angle between two l.s. planes)
are estimated using the full covariance matrix. The cell e.s.d.'s are taken
into account individually in the estimation of e.s.d.'s in distances, angles
and torsion angles; correlations between e.s.d.'s in cell parameters are only
used when they are defined by crystal symmetry. An approximate (isotropic)
treatment of cell e.s.d.'s is used for estimating e.s.d.'s involving l.s.
planes.
;
loop_
    _geom_bond_atom_site_label_1
    _geom_bond_atom_site_label_2
    _geom_bond_site_symmetry_2
    _geom_bond_distance
    _geom_bond_publ_flag
    Cu1 O7 . 1.953(2) yes
    Cu1 O4 . 1.967(2) yes
    Cu1 O5 . 1.971(2) yes
    Cu1 O2 . 1.983(2) yes
    Cu1 O2W . 2.159(2) yes
    Cu1 Cu2 . 2.6458(3) ?
    Cu2 O3 . 1.948(2) yes
    Cu2 O8 . 1.964(2) yes
    Cu2 O1 . 1.968(2) yes
    Cu2 O6 . 1.987(2) yes
    Cu2 O1W . 2.137(2) yes
    Cl1 C5 . 1.728(3) ?
    Cl2 C12 . 1.732(3) ?
    Cl3A C15 . 1.678(3) ?
    Cl3B C19 . 1.733(3) ?
    Cl3B H19A . 0.7759 ?
    Cl4 C26 . 1.733(3) ?
    O1 C7 . 1.263(3) ?
    O2 C7 . 1.266(3) ?
    O3 C14 . 1.277(3) ?
    O4 C14 . 1.252(3) ?
    O5 C21 . 1.247(3) ?
    O6 C21 . 1.262(3) ?
    O7 C28 . 1.257(3) ?
    O8 C28 . 1.257(3) ?
    O9 N1 . 1.228(3) ?
    O10 N1 . 1.223(3) ?
    O11 N2 . 1.225(3) ?
    O12 N2 . 1.223(3) ?
    O13 N3 . 1.232(3) ?
    O14 N3 . 1.227(4) ?
    O15 N4 . 1.224(3) ?
    O16 N4 . 1.226(3) ?
    N1 C3 . 1.462(4) ?
    N2 C10 . 1.464(4) ?
    N3 C17 . 1.476(4) ?
    N4 C24 . 1.476(4) ?
    C1 C2 . 1.399(4) ?
    C1 C6 . 1.407(4) ?
    C1 H1A . 0.93 ?
    C2 C3 . 1.401(4) ?
    C2 H2A . 0.93 ?
    C3 C4 . 1.397(4) ?
    C4 C5 . 1.364(4) ?
    C4 H4A . 0.93 ?
    C5 C6 . 1.392(4) ?
    C6 C7 . 1.476(4) ?
    C8 C13 . 1.382(4) ?
    C8 C9 . 1.400(4) ?
    C8 H8A . 0.93 ?
    C9 C10 . 1.370(4) ?
    C9 H9A . 0.93 ?
    C10 C11 . 1.382(4) ?
    C11 C12 . 1.396(4) ?
    C11 H11A . 0.93 ?
    C12 C13 . 1.405(4) ?
    C13 C14 . 1.491(4) ?
    C15 C16 . 1.382(4) ?
    C15 C20 . 1.393(4) ?
    C15 H15A . 0.97 ?
    C16 C17 . 1.371(4) ?
    C16 H16A . 0.93 ?
    C17 C18 . 1.381(4) ?
    C18 C19 . 1.392(4) ?
    C18 H18A . 0.93 ?
    C19 C20 . 1.376(4) ?
    C19 H19A . 0.96 ?
    C20 C21 . 1.518(4) ?
    C22 C23 . 1.378(4) ?
    C22 C27 . 1.399(4) ?
    C22 H22A . 0.93 ?
    C23 C24 . 1.393(4) ?
    C23 H23A . 0.93 ?
    C24 C25 . 1.375(4) ?
    C25 C26 . 1.399(4) ?
    C25 H25A . 0.93 ?
    C26 C27 . 1.394(4) ?
    C27 C28 . 1.510(4) ?
    O1W H1W1 . 0.85 ?
    O1W H2W1 . 0.85 ?
    O2W H1W2 . 0.82 ?
    O2W H2W2 . 0.85 ?
loop_
    _geom_angle_atom_site_label_1
    _geom_angle_atom_site_label_2
    _geom_angle_atom_site_label_3
    _geom_angle_site_symmetry_1
    _geom_angle_site_symmetry_3
    _geom_angle
    _geom_angle_publ_flag
    O7 Cu1 O4 . . 167.90(9) ?
    O7 Cu1 O5 . . 89.29(9) ?
    O4 Cu1 O5 . . 90.90(10) ?
    O7 Cu1 O2 . . 88.53(9) ?
    O4 Cu1 O2 . . 88.83(9) ?
    O5 Cu1 O2 . . 168.24(8) ?
    O7 Cu1 O2W . . 108.34(8) ?
    O4 Cu1 O2W . . 83.68(8) ?
    O5 Cu1 O2W . . 95.85(8) ?
    O2 Cu1 O2W . . 95.81(8) ?
    O7 Cu1 Cu2 . . 85.71(6) ?
    O4 Cu1 Cu2 . . 82.30(7) ?
    O5 Cu1 Cu2 . . 83.29(6) ?
    O2 Cu1 Cu2 . . 85.02(6) ?
    O2W Cu1 Cu2 . . 165.93(6) ?
    O3 Cu2 O8 . . 168.65(9) ?
    O3 Cu2 O1 . . 88.80(9) ?
    O8 Cu2 O1 . . 90.62(9) ?
    O3 Cu2 O6 . . 90.01(9) ?
    O8 Cu2 O6 . . 88.28(9) ?
    O1 Cu2 O6 . . 168.47(8) ?
    O3 Cu2 O1W . . 107.06(8) ?
    O8 Cu2 O1W . . 84.29(9) ?
    O1 Cu2 O1W . . 95.03(8) ?
    O6 Cu2 O1W . . 96.28(9) ?
    O3 Cu2 Cu1 . . 85.97(6) ?
    O8 Cu2 Cu1 . . 82.70(7) ?
    O1 Cu2 Cu1 . . 83.46(6) ?
    O6 Cu2 Cu1 . . 85.02(6) ?
    O1W Cu2 Cu1 . . 166.88(6) ?
    C7 O1 Cu2 . . 124.26(18) ?
    C7 O2 Cu1 . . 121.62(18) ?
    C14 O3 Cu2 . . 121.26(18) ?
    C14 O4 Cu1 . . 125.22(19) ?
    C21 O5 Cu1 . . 124.00(19) ?
    C21 O6 Cu2 . . 120.73(18) ?
    C28 O7 Cu1 . . 120.60(18) ?
    C28 O8 Cu2 . . 123.54(19) ?
    O10 N1 O9 . . 124.1(3) ?
    O10 N1 C3 . . 117.9(3) ?
    O9 N1 C3 . . 118.0(2) ?
    O12 N2 O11 . . 124.9(3) ?
    O12 N2 C10 . . 117.2(3) ?
    O11 N2 C10 . . 117.9(2) ?
    O14 N3 O13 . . 123.4(3) ?
    O14 N3 C17 . . 118.4(3) ?
    O13 N3 C17 . . 118.2(2) ?
    O15 N4 O16 . . 123.4(3) ?
    O15 N4 C24 . . 118.9(2) ?
    O16 N4 C24 . . 117.7(3) ?
    C2 C1 C6 . . 120.6(3) ?
    C2 C1 H1A . . 119.7 ?
    C6 C1 H1A . . 119.7 ?
    C1 C2 C3 . . 117.7(3) ?
    C1 C2 H2A . . 121.2 ?
    C3 C2 H2A . . 121.2 ?
    C4 C3 C2 . . 122.3(3) ?
    C4 C3 N1 . . 119.1(2) ?
    C2 C3 N1 . . 118.6(3) ?
    C5 C4 C3 . . 118.5(2) ?
    C5 C4 H4A . . 120.8 ?
    C3 C4 H4A . . 120.8 ?
    C4 C5 C6 . . 122.0(2) ?
    C4 C5 Cl1 . . 120.1(2) ?
    C6 C5 Cl1 . . 117.9(2) ?
    C5 C6 C1 . . 119.0(2) ?
    C5 C6 C7 . . 120.7(2) ?
    C1 C6 C7 . . 120.3(2) ?
    O1 C7 O2 . . 125.6(3) ?
    O1 C7 C6 . . 116.1(2) ?
    O2 C7 C6 . . 118.2(2) ?
    C13 C8 C9 . . 122.4(3) ?
    C13 C8 H8A . . 118.8 ?
    C9 C8 H8A . . 118.8 ?
    C10 C9 C8 . . 117.5(3) ?
    C10 C9 H9A . . 121.3 ?
    C8 C9 H9A . . 121.3 ?
    C9 C10 C11 . . 122.8(3) ?
    C9 C10 N2 . . 119.9(3) ?
    C11 C10 N2 . . 117.2(2) ?
    C10 C11 C12 . . 118.6(2) ?
    C10 C11 H11A . . 120.7 ?
    C12 C11 H11A . . 120.7 ?
    C11 C12 C13 . . 120.6(2) ?
    C11 C12 Cl2 . . 116.5(2) ?
    C13 C12 Cl2 . . 122.8(2) ?
    C8 C13 C12 . . 118.1(3) ?
    C8 C13 C14 . . 119.0(2) ?
    C12 C13 C14 . . 122.9(2) ?
    O4 C14 O3 . . 125.2(3) ?
    O4 C14 C13 . . 118.5(2) ?
    O3 C14 C13 . . 116.2(2) ?
    C16 C15 C20 . . 121.2(3) ?
    C16 C15 Cl3A . . 119.3(2) ?
    C20 C15 Cl3A . . 119.4(2) ?
    C16 C15 H15A . . 120.1 ?
    C20 C15 H15A . . 118.6 ?
    C17 C16 C15 . . 117.7(3) ?
    C17 C16 H16A . . 121.1 ?
    C15 C16 H16A . . 121.1 ?
    C16 C17 C18 . . 123.0(3) ?
    C16 C17 N3 . . 119.1(3) ?
    C18 C17 N3 . . 117.9(3) ?
    C17 C18 C19 . . 118.1(3) ?
    C17 C18 H18A . . 121.0 ?
    C19 C18 H18A . . 121.0 ?
    C20 C19 C18 . . 120.6(3) ?
    C20 C19 Cl3B . . 114.7(2) ?
    C18 C19 Cl3B . . 124.7(2) ?
    C20 C19 H19A . . 119.5 ?
    C18 C19 H19A . . 119.9 ?
    C19 C20 C15 . . 119.3(3) ?
    C19 C20 C21 . . 119.3(2) ?
    C15 C20 C21 . . 121.4(3) ?
    O5 C21 O6 . . 126.8(3) ?
    O5 C21 C20 . . 115.8(2) ?
    O6 C21 C20 . . 117.3(2) ?
    C23 C22 C27 . . 121.6(2) ?
    C23 C22 H22A . . 119.2 ?
    C27 C22 H22A . . 119.2 ?
    C22 C23 C24 . . 117.3(2) ?
    C22 C23 H23A . . 121.3 ?
    C24 C23 H23A . . 121.3 ?
    C25 C24 C23 . . 123.7(3) ?
    C25 C24 N4 . . 117.6(2) ?
    C23 C24 N4 . . 118.7(2) ?
    C24 C25 C26 . . 117.5(2) ?
    C24 C25 H25A . . 121.3 ?
    C26 C25 H25A . . 121.3 ?
    C27 C26 C25 . . 121.0(2) ?
    C27 C26 Cl4 . . 122.8(2) ?
    C25 C26 Cl4 . . 116.18(19) ?
    C26 C27 C22 . . 118.9(2) ?
    C26 C27 C28 . . 123.3(2) ?
    C22 C27 C28 . . 117.9(2) ?
    O8 C28 O7 . . 127.2(3) ?
    O8 C28 C27 . . 116.8(2) ?
    O7 C28 C27 . . 116.0(2) ?
    Cu2 O1W H1W1 . . 110.7 ?
    Cu2 O1W H2W1 . . 141.6 ?
    H1W1 O1W H2W1 . . 107.7 ?
    Cu1 O2W H1W2 . . 118.7 ?
    Cu1 O2W H2W2 . . 140.4 ?
    H1W2 O2W H2W2 . . 86.0 ?
loop_
    _geom_torsion_atom_site_label_1
    _geom_torsion_atom_site_label_2
    _geom_torsion_atom_site_label_3
    _geom_torsion_atom_site_label_4
    _geom_torsion_site_symmetry_1
    _geom_torsion_site_symmetry_2
    _geom_torsion_site_symmetry_3
    _geom_torsion_site_symmetry_4
    _geom_torsion
    _geom_torsion_publ_flag
    O7 Cu1 Cu2 O3 . . . . -177.67(10) ?
    O4 Cu1 Cu2 O3 . . . . 0.72(9) ?
    O5 Cu1 Cu2 O3 . . . . 92.54(9) ?
    O2 Cu1 Cu2 O3 . . . . -88.77(9) ?
    O2W Cu1 Cu2 O3 . . . . 5.3(2) ?
    O7 Cu1 Cu2 O8 . . . . 3.06(9) ?
    O4 Cu1 Cu2 O8 . . . . -178.55(11) ?
    O5 Cu1 Cu2 O8 . . . . -86.72(9) ?
    O2 Cu1 Cu2 O8 . . . . 91.96(9) ?
    O2W Cu1 Cu2 O8 . . . . -174.0(2) ?
    O7 Cu1 Cu2 O1 . . . . -88.41(8) ?
    O4 Cu1 Cu2 O1 . . . . 89.98(9) ?
    O5 Cu1 Cu2 O1 . . . . -178.20(11) ?
    O2 Cu1 Cu2 O1 . . . . 0.49(8) ?
    O2W Cu1 Cu2 O1 . . . . 94.5(2) ?
    O7 Cu1 Cu2 O6 . . . . 91.96(8) ?
    O4 Cu1 Cu2 O6 . . . . -89.64(9) ?
    O5 Cu1 Cu2 O6 . . . . 2.18(9) ?
    O2 Cu1 Cu2 O6 . . . . -179.14(10) ?
    O2W Cu1 Cu2 O6 . . . . -85.1(2) ?
    O7 Cu1 Cu2 O1W . . . . -4.3(3) ?
    O4 Cu1 Cu2 O1W . . . . 174.1(3) ?
    O5 Cu1 Cu2 O1W . . . . -94.1(3) ?
    O2 Cu1 Cu2 O1W . . . . 84.6(3) ?
    O2W Cu1 Cu2 O1W . . . . 178.6(4) ?
    O3 Cu2 O1 C7 . . . . 84.2(2) ?
    O8 Cu2 O1 C7 . . . . -84.4(2) ?
    O6 Cu2 O1 C7 . . . . 0.0(6) ?
    O1W Cu2 O1 C7 . . . . -168.7(2) ?
    Cu1 Cu2 O1 C7 . . . . -1.8(2) ?
    O7 Cu1 O2 C7 . . . . 86.5(2) ?
    O4 Cu1 O2 C7 . . . . -81.7(2) ?
    O5 Cu1 O2 C7 . . . . 7.1(6) ?
    O2W Cu1 O2 C7 . . . . -165.3(2) ?
    Cu2 Cu1 O2 C7 . . . . 0.6(2) ?
    O8 Cu2 O3 C14 . . . . 2.2(6) ?
    O1 Cu2 O3 C14 . . . . -85.0(2) ?
    O6 Cu2 O3 C14 . . . . 83.6(2) ?
    O1W Cu2 O3 C14 . . . . -179.9(2) ?
    Cu1 Cu2 O3 C14 . . . . -1.5(2) ?
    O7 Cu1 O4 C14 . . . . 7.4(6) ?
    O5 Cu1 O4 C14 . . . . -83.3(2) ?
    O2 Cu1 O4 C14 . . . . 84.9(2) ?
    O2W Cu1 O4 C14 . . . . -179.1(2) ?
    Cu2 Cu1 O4 C14 . . . . -0.2(2) ?
    O7 Cu1 O5 C21 . . . . -87.4(2) ?
    O4 Cu1 O5 C21 . . . . 80.5(2) ?
    O2 Cu1 O5 C21 . . . . -8.0(6) ?
    O2W Cu1 O5 C21 . . . . 164.3(2) ?
    Cu2 Cu1 O5 C21 . . . . -1.6(2) ?
    O3 Cu2 O6 C21 . . . . -89.5(2) ?
    O8 Cu2 O6 C21 . . . . 79.3(2) ?
    O1 Cu2 O6 C21 . . . . -5.4(6) ?
    O1W Cu2 O6 C21 . . . . 163.3(2) ?
    Cu1 Cu2 O6 C21 . . . . -3.6(2) ?
    O4 Cu1 O7 C28 . . . . -10.3(5) ?
    O5 Cu1 O7 C28 . . . . 80.7(2) ?
    O2 Cu1 O7 C28 . . . . -87.7(2) ?
    O2W Cu1 O7 C28 . . . . 176.62(19) ?
    Cu2 Cu1 O7 C28 . . . . -2.63(19) ?
    O3 Cu2 O8 C28 . . . . -8.3(6) ?
    O1 Cu2 O8 C28 . . . . 78.7(2) ?
    O6 Cu2 O8 C28 . . . . -89.8(2) ?
    O1W Cu2 O8 C28 . . . . 173.7(2) ?
    Cu1 Cu2 O8 C28 . . . . -4.6(2) ?
    C6 C1 C2 C3 . . . . 0.7(4) ?
    C1 C2 C3 C4 . . . . -0.3(4) ?
    C1 C2 C3 N1 . . . . 177.6(3) ?
    O10 N1 C3 C4 . . . . 5.1(4) ?
    O9 N1 C3 C4 . . . . -176.1(3) ?
    O10 N1 C3 C2 . . . . -172.9(3) ?
    O9 N1 C3 C2 . . . . 5.9(4) ?
    C2 C3 C4 C5 . . . . -0.3(4) ?
    N1 C3 C4 C5 . . . . -178.2(3) ?
    C3 C4 C5 C6 . . . . 0.5(4) ?
    C3 C4 C5 Cl1 . . . . -179.2(2) ?
    C4 C5 C6 C1 . . . . -0.1(4) ?
    Cl1 C5 C6 C1 . . . . 179.6(2) ?
    C4 C5 C6 C7 . . . . -178.7(3) ?
    Cl1 C5 C6 C7 . . . . 1.0(3) ?
    C2 C1 C6 C5 . . . . -0.5(4) ?
    C2 C1 C6 C7 . . . . 178.1(3) ?
    Cu2 O1 C7 O2 . . . . 3.1(4) ?
    Cu2 O1 C7 C6 . . . . -174.68(17) ?
    Cu1 O2 C7 O1 . . . . -2.3(4) ?
    Cu1 O2 C7 C6 . . . . 175.39(18) ?
    C5 C6 C7 O1 . . . . 100.4(3) ?
    C1 C6 C7 O1 . . . . -78.2(3) ?
    C5 C6 C7 O2 . . . . -77.5(3) ?
    C1 C6 C7 O2 . . . . 103.9(3) ?
    C13 C8 C9 C10 . . . . -1.4(4) ?
    C8 C9 C10 C11 . . . . 2.0(4) ?
    C8 C9 C10 N2 . . . . -176.0(2) ?
    O12 N2 C10 C9 . . . . -164.6(3) ?
    O11 N2 C10 C9 . . . . 15.0(4) ?
    O12 N2 C10 C11 . . . . 17.3(4) ?
    O11 N2 C10 C11 . . . . -163.1(2) ?
    C9 C10 C11 C12 . . . . -0.4(4) ?
    N2 C10 C11 C12 . . . . 177.5(2) ?
    C10 C11 C12 C13 . . . . -1.7(4) ?
    C10 C11 C12 Cl2 . . . . -179.3(2) ?
    C9 C8 C13 C12 . . . . -0.7(4) ?
    C9 C8 C13 C14 . . . . 179.7(3) ?
    C11 C12 C13 C8 . . . . 2.2(4) ?
    Cl2 C12 C13 C8 . . . . 179.7(2) ?
    C11 C12 C13 C14 . . . . -178.1(2) ?
    Cl2 C12 C13 C14 . . . . -0.7(4) ?
    Cu1 O4 C14 O3 . . . . -0.8(4) ?
    Cu1 O4 C14 C13 . . . . -177.66(18) ?
    Cu2 O3 C14 O4 . . . . 1.8(4) ?
    Cu2 O3 C14 C13 . . . . 178.69(17) ?
    C8 C13 C14 O4 . . . . 140.1(3) ?
    C12 C13 C14 O4 . . . . -39.6(4) ?
    C8 C13 C14 O3 . . . . -37.0(4) ?
    C12 C13 C14 O3 . . . . 143.3(3) ?
    C20 C15 C16 C17 . . . . -0.2(5) ?
    Cl3A C15 C16 C17 . . . . -177.9(2) ?
    C15 C16 C17 C18 . . . . 0.4(5) ?
    C15 C16 C17 N3 . . . . -177.6(3) ?
    O14 N3 C17 C16 . . . . 172.8(3) ?
    O13 N3 C17 C16 . . . . -5.9(4) ?
    O14 N3 C17 C18 . . . . -5.3(4) ?
    O13 N3 C17 C18 . . . . 175.9(3) ?
    C16 C17 C18 C19 . . . . -0.5(4) ?
    N3 C17 C18 C19 . . . . 177.6(2) ?
    C17 C18 C19 C20 . . . . 0.3(4) ?
    C17 C18 C19 Cl3B . . . . 179.0(2) ?
    C18 C19 C20 C15 . . . . -0.1(4) ?
    Cl3B C19 C20 C15 . . . . -178.9(2) ?
    C18 C19 C20 C21 . . . . 178.5(3) ?
    Cl3B C19 C20 C21 . . . . -0.3(4) ?
    C16 C15 C20 C19 . . . . 0.0(5) ?
    Cl3A C15 C20 C19 . . . . 177.8(2) ?
    C16 C15 C20 C21 . . . . -178.5(3) ?
    Cl3A C15 C20 C21 . . . . -0.8(4) ?
    Cu1 O5 C21 O6 . . . . -0.7(4) ?
    Cu1 O5 C21 C20 . . . . 177.50(19) ?
    Cu2 O6 C21 O5 . . . . 3.7(4) ?
    Cu2 O6 C21 C20 . . . . -174.52(18) ?
    C19 C20 C21 O5 . . . . -99.2(3) ?
    C15 C20 C21 O5 . . . . 79.4(4) ?
    C19 C20 C21 O6 . . . . 79.2(4) ?
    C15 C20 C21 O6 . . . . -102.2(3) ?
    C27 C22 C23 C24 . . . . 1.7(4) ?
    C22 C23 C24 C25 . . . . -1.6(4) ?
    C22 C23 C24 N4 . . . . 177.4(2) ?
    O15 N4 C24 C25 . . . . 159.1(3) ?
    O16 N4 C24 C25 . . . . -20.0(4) ?
    O15 N4 C24 C23 . . . . -20.0(4) ?
    O16 N4 C24 C23 . . . . 160.9(3) ?
    C23 C24 C25 C26 . . . . 0.3(4) ?
    N4 C24 C25 C26 . . . . -178.6(2) ?
    C24 C25 C26 C27 . . . . 0.9(4) ?
    C24 C25 C26 Cl4 . . . . 178.0(2) ?
    C25 C26 C27 C22 . . . . -0.8(4) ?
    Cl4 C26 C27 C22 . . . . -177.7(2) ?
    C25 C26 C27 C28 . . . . -179.9(2) ?
    Cl4 C26 C27 C28 . . . . 3.2(4) ?
    C23 C22 C27 C26 . . . . -0.6(4) ?
    C23 C22 C27 C28 . . . . 178.6(2) ?
    Cu2 O8 C28 O7 . . . . 4.3(4) ?
    Cu2 O8 C28 C27 . . . . -176.45(17) ?
    Cu1 O7 C28 O8 . . . . -0.1(4) ?
    Cu1 O7 C28 C27 . . . . -179.27(16) ?
    C26 C27 C28 O8 . . . . 41.5(4) ?
    C22 C27 C28 O8 . . . . -137.6(3) ?
    C26 C27 C28 O7 . . . . -139.2(3) ?
    C22 C27 C28 O7 . . . . 41.7(3) ?
loop_
    _geom_hbond_atom_site_label_D
    _geom_hbond_atom_site_label_H
    _geom_hbond_atom_site_label_A
    _geom_hbond_site_symmetry_A
    _geom_hbond_distance_DH
    _geom_hbond_distance_HA
    _geom_hbond_distance_DA
    _geom_hbond_angle_DHA
    _geom_hbond_publ_flag
    O1W H1W1 O13 2_574 0.85 2.35 2.910(3) 124 yes
    O1W H2W1 O2 1_655 0.85 1.99 2.838(3) 175 yes
    O2W H1W2 O9 2_565 0.82 2.15 2.927(3) 158 yes
    O2W H2W2 O6 1_455 0.85 1.98 2.826(3) 173 yes
    C1 H1A Cl1 2_564 0.93 2.78 3.417(3) 127 yes
    C4 H4A O14 1_445 0.93 2.51 3.331(4) 147 yes
    C8 H8A O12 2_564 0.93 2.38 3.269(4) 159 yes
    C18 H18A O10 1_665 0.93 2.55 3.364(4) 147 yes
    C22 H22A O16 2_575 0.93 2.36 3.240(4) 158 yes
    C23 H23A O2W 2_574 0.93 2.51 3.385(3) 157 yes
