# Supplementary material for: Tetra­kis(μ-2-chloro-4-nitro­benzoato-κ2 O:O′)bis­[aqua­copper(II)]
Source: Acta Crystallogr Sect E Struct Rep Online. 2008 Dec 17;65(Pt 1):m82–3. doi: 10.1107/S1600536808041986 (PMC2967917; doi:10.1107/S1600536808041986)
Supplement: Supplementary file 2 [file e-65-00m82-Isup2.hkl]

# 
# h,k,l, Fc-squared, Fo-squared, sigma(Fo-squared) and status flag 
# 
data_I
_shelx_title ' Cu1am in Pc (100K)' 
_shelx_refln_list_code          4 
_shelx_F_calc_maximum      222.82 
_exptl_crystal_F_000       964.00 
_reflns_d_resolution_high  0.5477 
 
loop_ 
 _symmetry_equiv_pos_as_xyz 
 'x, y, z' 
 'x, -y, z+1/2' 
 
_cell_length_a     7.6721 
_cell_length_b    15.2938 
_cell_length_c    14.5653 
_cell_angle_alpha  90.000 
_cell_angle_beta  102.327 
_cell_angle_gamma  90.000 
 
_shelx_F_squared_multiplier     1.000 
 
loop_ 
 _refln_index_h 
 _refln_index_k 
 _refln_index_l 
 _refln_F_squared_calc 
 _refln_F_squared_meas 
 _refln_F_squared_sigma 
 _refln_observed_status 
   1   0 -26      354.84      445.23     69.51 o 
   2   0 -26       23.54       53.32     42.50 o 
   3   0 -26      223.52      108.52     48.05 o 
   4   0 -26      155.25      156.03     43.74 o 
   5   0 -26       90.07      166.68     33.84 o 
   1   1 -26       48.16      129.70     37.69 o 
   2   1 -26       25.56      -19.33     26.55 o 
   3   1 -26        7.05      -30.16     30.16 o 
   4   1 -26      129.24      191.54     43.80 o 
   5   1 -26       93.33      102.58     22.21 o 
   1   2 -26      127.89       92.33     40.35 o 
   2   2 -26      187.28      222.08     40.59 o 
   3   2 -26       97.57       97.70     47.29 o 
   4   2 -26      312.25      335.14     45.20 o 
   5   2 -26      113.34      149.15     25.31 o 
   1   3 -26       37.03       32.50     71.48 o 
   2   3 -26      223.31      231.48     40.02 o 
   3   3 -26       40.14      -13.99     25.67 o 
   4   3 -26       10.56       74.68     40.76 o 
   5   3 -26        7.61       24.59     29.54 o 
   1   4 -26      122.21      145.07     40.23 o 
   2   4 -26       14.83        3.19     44.17 o 
   3   4 -26      359.25      382.11     57.03 o 
   4   4 -26       22.93       76.26     25.84 o 
   2   5 -26      142.98       61.47     32.63 o 
   3   5 -26      250.48      240.57     51.57 o 
   4   5 -26       47.59       76.74     25.95 o 
   0   1 -25      342.21      337.75     46.20 o 
   1   1 -25     1138.84     1158.49    120.09 o 
   2   1 -25      149.43      158.53     57.17 o 
   3   1 -25      170.47      137.30     32.81 o 
   4   1 -25      406.56      450.07     41.07 o 
   5   1 -25       20.40       52.10     22.81 o 
   7   1 -25      902.78      921.11     95.04 o 
   0   2 -25       36.04       11.46     30.96 o 
   1   2 -25       50.52       20.69     28.72 o 
   2   2 -25       56.73       22.28     40.65 o 
   3   2 -25      187.87      211.46     36.20 o 
   4   2 -25       14.87       11.38     22.90 o 
   5   2 -25      269.93      323.80     30.79 o 
   7   2 -25        8.69      -13.18     29.59 o 
   0   3 -25      201.58      198.56     42.11 o 
   1   3 -25      113.06       96.23     34.21 o 
   2   3 -25       42.48       56.54     29.86 o 
   3   3 -25        6.44      -22.66     24.04 o 
   4   3 -25       97.38       67.41     40.46 o 
   5   3 -25        4.23       27.06     18.94 o 
   7   3 -25      181.06      181.32     44.33 o 
   0   4 -25       27.77       28.85     61.20 o 
   1   4 -25       17.64        5.38     29.10 o 
   2   4 -25       60.14       33.25     28.52 o 
   3   4 -25        4.26      -13.74     23.68 o 
   4   4 -25        6.86        7.97     27.79 o 
   5   4 -25       90.95      101.54     23.06 o 
   0   5 -25       55.51        6.65     31.87 o 
   1   5 -25       81.37      109.49     38.15 o 
   2   5 -25       46.17       13.44     45.22 o 
   3   5 -25        1.63       15.68     27.05 o 
   4   5 -25      193.37      213.08     31.76 o 
   5   5 -25       32.23       34.36     19.97 o 
   0   6 -25      171.65      136.65     39.43 o 
   1   6 -25       23.34       -6.58     30.62 o 
   2   6 -25      256.35      299.59     42.57 o 
   3   6 -25       11.57       23.09     27.88 o 
   4   6 -25      113.62      116.09     34.97 o 
   5   6 -25      445.76      482.73     42.88 o 
   0   7 -25      241.42      282.08     47.40 o 
   1   7 -25       45.48       18.02     29.96 o 
   2   7 -25       85.46       85.40     32.56 o 
   3   7 -25       20.53       -0.49     25.80 o 
   4   7 -25       10.48       65.83     24.08 o 
   5   7 -25        8.03      -15.82     17.25 o 
   1   8 -25       57.45       24.68     31.41 o 
   2   8 -25       18.82       13.27     28.71 o 
   3   8 -25        7.82        7.67     27.25 o 
   4   8 -25       33.84        4.07     21.40 o 
   5   8 -25      111.74      108.40     23.44 o 
   2   9 -25       22.38       25.60     31.36 o 
   3   9 -25       37.19        0.68     27.87 o 
   4   9 -25       17.24       34.30     22.18 o 
   0   0 -24      185.38      101.10     45.14 o 
   1   0 -24      168.42      194.50     52.73 o 
   2   0 -24       90.30       48.64     37.02 o 
   3   0 -24      567.64      579.52     64.30 o 
   4   0 -24      286.14      318.68     51.27 o 
   5   0 -24       54.93       79.41     30.40 o 
   7   0 -24      536.92      527.33     43.22 o 
   8   0 -24      346.21      349.89     51.17 o 
   0   1 -24        2.28       18.19     28.27 o 
   1   1 -24       20.93       14.50     25.73 o 
   2   1 -24        3.50        9.03     22.69 o 
   3   1 -24      162.39      166.67     32.25 o 
   4   1 -24       30.25       34.47     35.05 o 
   5   1 -24       20.99       22.04     18.38 o 
   7   1 -24        1.00       -1.86     15.67 o 
   8   1 -24       13.72       15.33     20.68 o 
   0   2 -24       21.66       35.55     50.12 o 
   1   2 -24       88.49       67.88     30.02 o 
   2   2 -24       87.72      144.51     32.03 o 
   3   2 -24      355.56      373.39     48.61 o 
   4   2 -24      699.67      726.59     46.78 o 
   5   2 -24        5.38       32.89     18.48 o 
   7   2 -24       26.35       39.57     22.37 o 
   8   2 -24        6.46       23.36     21.70 o 
   0   3 -24       19.23       48.36     30.16 o 
   1   3 -24       19.19       35.40     28.26 o 
   2   3 -24       16.65        8.53     23.79 o 
   3   3 -24       31.12       44.65     25.83 o 
   4   3 -24       60.72       67.18     39.52 o 
   5   3 -24      224.46      306.94     30.21 o 
   7   3 -24       76.55       79.29     24.21 o 
   8   3 -24      309.25      338.51     35.66 o 
   0   4 -24       48.17        6.07     35.03 o 
   1   4 -24      374.94      317.33     46.33 o 
   2   4 -24        0.98      -22.85     22.85 o 
   3   4 -24       16.31      -15.59     22.83 o 
   4   4 -24      241.87      275.11     33.27 o 
   5   4 -24      757.75      862.40     69.86 o 
   6   4 -24        2.26       29.91     18.35 o 
   7   4 -24      205.77      223.80     31.59 o 
   8   4 -24       61.27       35.94     28.60 o 
   0   5 -24       12.21      -16.57     28.35 o 
   1   5 -24        0.41        7.35     26.99 o 
   2   5 -24      177.36      179.78     68.87 o 
   3   5 -24       48.00       19.85     24.92 o 
   4   5 -24      260.62      329.84     34.65 o 
   5   5 -24      103.18      113.59     23.44 o 
   6   5 -24      183.48      176.80     26.04 o 
   7   5 -24       27.12       14.76     21.38 o 
   8   5 -24       60.55       36.74     28.60 o 
   0   6 -24       56.49       35.19     45.03 o 
   1   6 -24       48.50       49.98     31.31 o 
   2   6 -24       31.85       43.45     27.16 o 
   3   6 -24        5.04       27.12     25.10 o 
   4   6 -24        1.13        2.18     19.78 o 
   5   6 -24       46.93       41.30     18.17 o 
   6   6 -24       87.69       67.31     22.76 o 
   7   6 -24        3.41       10.15     23.02 o 
   0   7 -24      253.30      249.33     61.39 o 
   1   7 -24        2.14       25.55     28.57 o 
   2   7 -24      125.03       73.80     30.74 o 
   3   7 -24      460.84      451.84     63.11 o 
   4   7 -24       13.68       37.25     63.38 o 
   5   7 -24      299.12      282.55     28.87 o 
   6   7 -24      442.93      545.41     41.16 o 
   7   7 -24      145.17      122.78     39.44 o 
   0   8 -24       56.14       53.21     47.67 o 
   1   8 -24      193.54      176.34     43.74 o 
   2   8 -24       82.05       15.40     29.03 o 
   3   8 -24        6.11       -6.68     25.45 o 
   4   8 -24      137.96      152.93     40.97 o 
   5   8 -24       16.21        0.84     17.16 o 
   6   8 -24      164.44      182.34     27.49 o 
   7   8 -24       27.62       36.53     35.19 o 
   0   9 -24       78.91        0.86     44.23 o 
   1   9 -24       19.31       69.64     32.86 o 
   2   9 -24       50.99       76.19     31.63 o 
   3   9 -24      108.02       87.29     31.18 o 
   4   9 -24        0.96        6.19     20.40 o 
   5   9 -24       48.50       46.00     37.37 o 
   0  10 -24       28.89       26.20     49.28 o 
   1  10 -24       14.52       -1.50     28.59 o 
   2  10 -24       81.85      100.15     33.58 o 
   3  10 -24       73.74      153.94     34.42 o 
   4  10 -24      120.05      110.19     26.99 o 
   5  10 -24      146.05      173.32     24.77 o 
   1  11 -24       38.84       45.15     33.48 o 
   2  11 -24      191.65      244.02     41.17 o 
   3  11 -24      156.64      156.04     33.70 o 
   4  11 -24        4.81       -8.53     20.79 o 
   5  11 -24      179.82      168.06     40.35 o 
   0   1 -23      233.12      236.19     39.19 o 
   1   1 -23      565.76      580.92     48.86 o 
   2   1 -23      446.15      454.03     42.10 o 
   3   1 -23        3.49       16.73     29.83 o 
   4   1 -23      126.44       67.50     23.14 o 
   5   1 -23       29.34       56.47     21.33 o 
   6   1 -23      161.41      163.65     12.80 o 
   7   1 -23      193.31      186.05     22.06 o 
   8   1 -23       20.11       -1.95     13.99 o 
   9   1 -23        4.19       -2.91     17.83 o 
   0   2 -23       66.57       29.23     27.77 o 
   1   2 -23       59.47       61.33     33.55 o 
   2   2 -23       50.86       59.13     32.07 o 
   3   2 -23      144.64      174.32     45.63 o 
   4   2 -23       49.85       39.69     21.18 o 
   5   2 -23       94.55      183.73     62.82 o 
   6   2 -23        4.62        7.78      9.69 o 
   7   2 -23       36.59       10.94     14.81 o 
   8   2 -23       45.44       35.69     60.72 o 
   9   2 -23       10.57       34.63     20.12 o 
   0   3 -23      288.19      223.79     42.13 o 
   1   3 -23      597.85      669.27     52.02 o 
   2   3 -23       93.13       93.77     27.97 o 
   3   3 -23      215.85      224.41     33.01 o 
   4   3 -23       41.14       28.25     20.65 o 
   5   3 -23       45.33       43.37     18.32 o 
   6   3 -23       14.46       28.34     12.60 o 
   7   3 -23      192.45      192.83     21.61 o 
   8   3 -23      167.25      126.12     61.50 o 
   9   3 -23       12.88        4.87     19.02 o 
   0   4 -23        6.34       21.22     28.10 o 
   1   4 -23        5.29      -25.67     29.24 o 
   2   4 -23      207.77      202.46     34.95 o 
   3   4 -23      592.47      609.05     46.12 o 
   4   4 -23       83.14      100.70     31.15 o 
   5   4 -23        9.69       47.82     25.10 o 
   6   4 -23        9.03       33.63     15.09 o 
   7   4 -23       12.14        7.97     14.99 o 
   8   4 -23      230.31      181.36     44.71 o 
   9   4 -23       35.70       19.21     20.78 o 
   0   5 -23        8.08       -7.96     38.20 o 
   1   5 -23        6.22       -9.43     25.41 o 
   2   5 -23      111.48      140.64     31.32 o 
   3   5 -23       53.98       47.93     24.93 o 
   4   5 -23      371.80      361.67     93.24 o 
   5   5 -23      112.13      153.14     42.42 o 
   6   5 -23      123.51      118.19     32.28 o 
   7   5 -23      205.23      209.16     26.04 o 
   8   5 -23       96.33       25.42     20.78 o 
   9   5 -23       28.21       25.48     21.95 o 
   0   6 -23       15.71       -6.99     39.28 o 
   1   6 -23      402.05      337.38     97.63 o 
   2   6 -23      714.63      647.68     61.17 o 
   3   6 -23      371.25      348.26     38.37 o 
   4   6 -23      110.86      167.56     43.77 o 
   5   6 -23      133.12      118.48     22.40 o 
   6   6 -23       20.01       28.65     30.32 o 
   7   6 -23       24.80       23.17     18.97 o 
   8   6 -23      186.27      170.40     37.66 o 
   0   7 -23      139.83       99.81     45.52 o 
   1   7 -23        8.38      -29.85     63.68 o 
   2   7 -23       74.76       22.61     30.16 o 
   3   7 -23       94.47       59.05     25.58 o 
   4   7 -23        9.89       16.96     47.40 o 
   5   7 -23       42.76       26.60     17.05 o 
   6   7 -23       36.56       27.51     18.42 o 
   7   7 -23      134.33      148.49     24.82 o 
   8   7 -23      180.72      162.12     29.60 o 
   0   8 -23       84.90      -18.56     42.83 o 
   1   8 -23      140.69      128.22     41.67 o 
   2   8 -23      632.04      693.10     52.14 o 
   3   8 -23      365.19      328.65     61.90 o 
   4   8 -23      126.85      142.88     26.01 o 
   5   8 -23       74.85       67.37     36.56 o 
   6   8 -23      177.74      130.53     28.46 o 
   7   8 -23       36.39        7.51     21.50 o 
   8   8 -23      201.05      224.36     77.40 o 
   0   9 -23       50.98       28.03     44.17 o 
   1   9 -23       22.71       14.76     27.06 o 
   2   9 -23      101.92      117.30     59.59 o 
   3   9 -23       27.46       31.06     25.80 o 
   4   9 -23        9.67       -1.32     18.54 o 
   5   9 -23      100.54      108.20     32.34 o 
   6   9 -23       48.08       33.25     22.49 o 
   7   9 -23       17.77       14.42     33.73 o 
   0  10 -23       14.81      -16.25     40.25 o 
   1  10 -23       39.09       60.87     31.26 o 
   2  10 -23      370.02      280.36     46.22 o 
   3  10 -23      444.47      489.52     59.43 o 
   4  10 -23       56.76       61.86     22.49 o 
   5  10 -23      234.09      290.85     35.38 o 
   6  10 -23       70.60      106.59     25.83 o 
   7  10 -23       66.21       58.86     36.48 o 
   0  11 -23       54.05      118.85     50.52 o 
   1  11 -23       24.28       24.68     28.37 o 
   2  11 -23       21.68       10.66     27.26 o 
   3  11 -23       37.03       -4.28     24.15 o 
   4  11 -23       23.57        0.32     19.93 o 
   5  11 -23       22.70       14.03     18.22 o 
   6  11 -23       81.46       79.31     25.02 o 
   0  12 -23       25.70       -9.90     45.41 o 
   1  12 -23      125.49      165.25     38.78 o 
   2  12 -23      134.81      149.04     35.57 o 
   3  12 -23       62.48       31.83     27.04 o 
   4  12 -23        6.75        7.78     39.65 o 
   5  12 -23       36.29       40.37     18.70 o 
   6  12 -23       51.62       51.11     23.62 o 
   1  13 -23      180.68      181.05     39.76 o 
   2  13 -23       82.07       99.25     32.81 o 
   3  13 -23       29.77       -4.55     24.62 o 
   4  13 -23       56.55       84.84     25.29 o 
   5  13 -23       88.21       81.08     20.96 o 
   0   0 -22      319.34      232.11     54.02 o 
   1   0 -22     1665.81     1847.30    107.55 o 
   2   0 -22     1126.45     1180.35     82.91 o 
   3   0 -22      229.41      244.32     45.46 o 
   4   0 -22      497.96      581.46     56.71 o 
   5   0 -22       62.73       84.91     41.08 o 
   6   0 -22      135.62      187.67     44.64 o 
   7   0 -22      784.42      778.17     52.30 o 
   8   0 -22      686.42      764.76     57.73 o 
   9   0 -22       52.62       93.62     31.64 o 
  10   0 -22       22.80       -7.42     23.73 o 
   0   1 -22       19.63       -4.68     25.70 o 
   1   1 -22       77.43      102.20     28.59 o 
   2   1 -22       19.43       26.72     32.07 o 
   3   1 -22       32.55       39.26     24.13 o 
   4   1 -22        1.06      -10.78     18.42 o 
   5   1 -22       13.35       26.92     11.98 o 
   6   1 -22       13.24       22.39      8.97 o 
   7   1 -22       44.10       36.58     14.87 o 
   8   1 -22       10.15       19.08     13.86 o 
   9   1 -22       10.12       -4.51     17.48 o 
  10   1 -22        3.10        2.53     21.90 o 
   0   2 -22     1274.20     1500.63     71.38 o 
   1   2 -22      244.48      213.28     35.09 o 
   2   2 -22      116.76       67.17     24.83 o 
   3   2 -22      127.67      127.72     27.43 o 
   4   2 -22       64.66       45.40     21.26 o 
   5   2 -22        6.44       17.60     11.87 o 
   6   2 -22       39.15       50.96      9.33 o 
   7   2 -22      339.21      369.21     30.97 o 
   8   2 -22      327.04      364.89     24.75 o 
   9   2 -22       44.42       48.51     20.67 o 
  10   2 -22        5.75       22.94     20.06 o 
   0   3 -22      180.51      171.13     59.45 o 
   1   3 -22       82.79       63.08     27.84 o 
   2   3 -22       29.83        2.15     20.36 o 
   3   3 -22      567.18      599.43     44.26 o 
   4   3 -22       93.69       66.25     22.13 o 
   5   3 -22      241.61      272.27     20.10 o 
   6   3 -22      337.13      374.87     16.52 o 
   7   3 -22      138.48      134.73     18.51 o 
   8   3 -22        5.56        6.10     15.13 o 
   9   3 -22       15.57        6.48     17.44 o 
  10   3 -22        6.43       -2.88     18.68 o 
   0   4 -22        9.38        4.49     24.63 o 
   1   4 -22      218.92      220.45     60.99 o 
   2   4 -22      480.54      522.37     43.72 o 
   3   4 -22       25.94        1.40     19.68 o 
   4   4 -22      322.85      381.12    115.62 o 
   5   4 -22      324.46      347.57     24.99 o 
   6   4 -22       66.35       61.80     10.74 o 
   7   4 -22      350.23      387.91     29.21 o 
   8   4 -22      286.56      278.31     26.44 o 
   9   4 -22       10.95       24.38     20.04 o 
   0   5 -22       61.13       41.21     39.12 o 
   1   5 -22      146.79       99.27     29.72 o 
   2   5 -22      385.97      453.64     42.72 o 
   3   5 -22        8.98      -18.43     18.43 o 
   4   5 -22       28.05       34.71     20.76 o 
   5   5 -22       36.20       42.77     15.25 o 
   6   5 -22       85.11       52.73     14.67 o 
   7   5 -22       93.33       82.67     19.87 o 
   8   5 -22        4.27       11.02     15.78 o 
   9   5 -22       51.93       37.83     23.14 o 
   0   6 -22      134.36      117.51     47.78 o 
   1   6 -22        6.87       -8.33     23.65 o 
   2   6 -22       93.17       71.54     25.57 o 
   3   6 -22       58.86       33.34     22.88 o 
   4   6 -22        3.35        7.92     18.72 o 
   5   6 -22       17.22       20.87     18.35 o 
   6   6 -22      151.20      185.37     18.52 o 
   7   6 -22      146.90      108.52     20.34 o 
   8   6 -22       27.48       26.46     16.95 o 
   9   6 -22        5.53        9.75     19.48 o 
   0   7 -22      242.84      207.31     54.50 o 
   1   7 -22      536.02      638.75     51.13 o 
   2   7 -22      203.18      162.06     31.93 o 
   3   7 -22      615.33      631.77     94.02 o 
   4   7 -22        8.31       29.22     20.73 o 
   5   7 -22      177.30      174.57     36.24 o 
   6   7 -22      475.79      545.02     26.70 o 
   7   7 -22      221.93      206.93     45.63 o 
   8   7 -22       55.30       58.56     38.85 o 
   9   7 -22      139.94      157.96     27.33 o 
   0   8 -22      118.86       71.18     45.68 o 
   1   8 -22       51.82       17.53     25.76 o 
   2   8 -22       47.24       41.24     25.72 o 
   3   8 -22        8.08       -4.48     20.92 o 
   4   8 -22       23.47       32.59     20.54 o 
   5   8 -22        5.90        8.95     20.20 o 
   6   8 -22       41.28       14.32     15.31 o 
   7   8 -22       87.29       90.03     21.55 o 
   8   8 -22       27.02       19.12     20.07 o 
   9   8 -22       12.84       33.38     21.71 o 
   0   9 -22      259.36      232.32     56.60 o 
   1   9 -22       10.20      -10.10     30.94 o 
   2   9 -22      232.15      243.65     36.18 o 
   3   9 -22       14.45       10.76     22.80 o 
   4   9 -22       20.11        2.67     25.10 o 
   5   9 -22      109.80       78.19     21.10 o 
   6   9 -22      272.81      284.91     27.87 o 
   7   9 -22       48.11       20.58     18.49 o 
   8   9 -22        1.14       -8.64     18.91 o 
   0  10 -22       33.04       -2.31     39.38 o 
   1  10 -22        6.67       -5.82     30.32 o 
   2  10 -22      152.09      163.90     33.05 o 
   3  10 -22      193.58      245.08     35.78 o 
   4  10 -22        6.65       24.43     18.94 o 
   5  10 -22       24.31       52.06     19.14 o 
   6  10 -22       42.80       28.29     18.94 o 
   7  10 -22        1.38        3.47     21.01 o 
   8  10 -22       33.19       51.13     23.79 o 
   0  11 -22      264.43      274.35     60.74 o 
   1  11 -22       57.03       57.28     29.16 o 
   2  11 -22       98.05       94.72     32.44 o 
   3  11 -22      134.51      168.27     33.00 o 
   4  11 -22      120.72       84.33     23.91 o 
   5  11 -22      330.65      340.20     30.91 o 
   6  11 -22      342.10      378.29     37.23 o 
   7  11 -22        6.58        2.53     31.58 o 
   0  12 -22       41.28       28.35     47.19 o 
   1  12 -22      102.19      133.92     35.49 o 
   2  12 -22       64.02       69.31     29.77 o 
   3  12 -22       36.72       15.83     23.93 o 
   4  12 -22        7.96       -3.91     17.37 o 
   5  12 -22        1.58        5.81     16.65 o 
   6  12 -22        3.96       -3.77     20.71 o 
   7  12 -22      155.86      151.67     43.10 o 
   0  13 -22        8.94       16.30     46.11 o 
   1  13 -22       42.92       42.10     30.51 o 
   2  13 -22      134.14      148.05     37.90 o 
   3  13 -22       14.85       -2.09     24.79 o 
   4  13 -22       24.53       56.82     22.12 o 
   5  13 -22       94.22      119.02     22.97 o 
   6  13 -22       52.30       20.01     23.08 o 
   0  14 -22       12.66       50.79     46.65 o 
   1  14 -22      209.37      198.87     41.29 o 
   2  14 -22      301.11      340.63     69.38 o 
   3  14 -22       31.44       43.35     28.32 o 
   4  14 -22      119.82      115.46     27.21 o 
   5  14 -22       52.65       61.08     20.53 o 
   1  15 -22       32.31       56.67     32.70 o 
   2  15 -22      125.41      177.91     38.45 o 
   3  15 -22       28.10       45.87     27.63 o 
   4  15 -22       13.60        5.57     21.65 o 
   0   1 -21       41.92       64.69     27.14 o 
   1   1 -21       64.83        7.96     20.80 o 
   2   1 -21      118.81      106.80     35.11 o 
   3   1 -21      431.36      418.05     36.26 o 
   4   1 -21     1403.80     1458.37     69.76 o 
   5   1 -21      231.77      219.42     16.47 o 
   6   1 -21       47.32       68.27      9.51 o 
   7   1 -21      109.59      114.14     18.77 o 
   8   1 -21      304.89      333.27     22.60 o 
   9   1 -21       44.48       45.95     14.56 o 
  10   1 -21       60.99       28.33     19.39 o 
   0   2 -21       18.50        1.37     22.35 o 
   1   2 -21        6.40       34.40     21.73 o 
   2   2 -21        8.77        2.70     19.89 o 
   3   2 -21       86.03       57.13     21.60 o 
   4   2 -21        1.77        6.06     17.01 o 
   5   2 -21       14.40       22.03     10.03 o 
   6   2 -21      205.09      252.45     13.68 o 
   7   2 -21      238.35      239.35     23.53 o 
   8   2 -21        2.78      -13.93     13.93 o 
   9   2 -21       39.75       16.64     24.51 o 
  10   2 -21       12.70       19.69     18.64 o 
   0   3 -21       18.21       22.00     24.33 o 
   1   3 -21       97.99       94.89     34.49 o 
   2   3 -21       25.97       -0.34     19.28 o 
   3   3 -21      188.00      132.45     26.90 o 
   4   3 -21     1223.17     1244.52     69.94 o 
   5   3 -21      561.49      615.43     23.18 o 
   6   3 -21       98.81       89.95     11.08 o 
   7   3 -21      243.81      237.05     29.46 o 
   8   3 -21      337.44      303.40     25.46 o 
   9   3 -21        8.11        4.09     15.23 o 
  10   3 -21      217.04      154.54     25.00 o 
   0   4 -21      110.96       91.73     29.47 o 
   1   4 -21       22.94       37.30     23.02 o 
   2   4 -21      186.26      142.35     27.82 o 
   3   4 -21      230.48      209.10     29.58 o 
   4   4 -21       75.34      102.27     38.98 o 
   5   4 -21       28.18       23.56     10.98 o 
   6   4 -21      255.10      230.92     20.60 o 
   7   4 -21       87.62       98.75     19.05 o 
   8   4 -21       33.25       36.56     15.81 o 
   9   4 -21        9.66        3.38     15.30 o 
  10   4 -21       35.28       26.77     19.33 o 
   0   5 -21       24.67      -14.04     32.23 o 
   1   5 -21      419.83      346.30     58.46 o 
   2   5 -21       12.33       10.57     19.69 o 
   3   5 -21      174.57      154.14     27.98 o 
   4   5 -21      346.41      308.55     55.58 o 
   5   5 -21      154.53      166.42     15.48 o 
   6   5 -21        3.52        4.34      9.41 o 
   7   5 -21      175.90      115.42     19.45 o 
   8   5 -21        7.70       -5.03     13.65 o 
   9   5 -21       33.40       12.78     16.04 o 
  10   5 -21       48.56       49.10     20.56 o 
   0   6 -21       75.29       17.43     37.07 o 
   1   6 -21       84.67       93.70     28.19 o 
   2   6 -21        7.26       24.68     20.58 o 
   3   6 -21      359.84      337.31     35.36 o 
   4   6 -21       49.65       35.47     19.35 o 
   5   6 -21       58.65       72.73     13.08 o 
   6   6 -21      264.69      274.37     20.15 o 
   7   6 -21      149.49       97.65     21.75 o 
   8   6 -21       11.28       24.10     15.70 o 
   9   6 -21      258.40      203.46     27.40 o 
  10   6 -21       52.77       28.00     18.87 o 
   0   7 -21       18.28       35.73     40.46 o 
   1   7 -21       63.18       90.83     27.51 o 
   2   7 -21       48.80       44.92     23.84 o 
   3   7 -21       49.66       70.83     23.21 o 
   4   7 -21        1.53       -8.10     17.91 o 
   5   7 -21       98.79      101.78     15.05 o 
   6   7 -21       17.93       29.30     12.74 o 
   7   7 -21      273.23      280.30     44.90 o 
   8   7 -21       13.90       28.35     16.36 o 
   9   7 -21        2.69       17.22     18.51 o 
  10   7 -21       54.54       37.14     26.82 o 
   0   8 -21      712.28      795.17     78.93 o 
   1   8 -21        3.12       -6.71     30.88 o 
   2   8 -21      161.45      123.52     30.02 o 
   3   8 -21      888.34      933.36    121.41 o 
   4   8 -21       23.75       27.02     20.52 o 
   5   8 -21      345.94      363.64     25.48 o 
   6   8 -21      367.74      414.44     27.04 o 
   7   8 -21       39.03       43.92     17.62 o 
   8   8 -21        7.31        8.28     16.39 o 
   9   8 -21       89.59       63.44     26.15 o 
   0   9 -21       80.00       64.73     45.57 o 
   1   9 -21      126.95       82.54     32.55 o 
   2   9 -21       41.87       18.97     22.11 o 
   3   9 -21       97.79      138.44     39.09 o 
   4   9 -21       21.01       26.60     19.89 o 
   5   9 -21       65.08       59.52     16.38 o 
   6   9 -21      313.15      347.70     31.72 o 
   7   9 -21       31.30       55.61     17.98 o 
   8   9 -21        9.47       26.46     17.53 o 
   9   9 -21       19.88       39.86     20.50 o 
   0  10 -21      688.07      834.12     82.48 o 
   1  10 -21       57.48       63.21     29.62 o 
   2  10 -21      144.21       67.12     26.79 o 
   3  10 -21      216.98      172.99     30.58 o 
   4  10 -21        7.60       13.07     17.81 o 
   5  10 -21        6.82       29.71     15.71 o 
   6  10 -21      458.31      477.30     25.83 o 
   7  10 -21      198.74      248.88     27.07 o 
   8  10 -21        8.05        8.38     20.72 o 
   9  10 -21      276.31      351.72     79.28 o 
   0  11 -21       97.47       73.76     45.25 o 
   1  11 -21       29.53       29.56     27.79 o 
   2  11 -21       27.84       52.00     26.00 o 
   3  11 -21       57.11       70.43     25.71 o 
   4  11 -21      261.78      264.04     35.81 o 
   5  11 -21      215.21      252.69     27.48 o 
   6  11 -21       42.63       28.89     18.43 o 
   7  11 -21       12.72       12.33     19.20 o 
   8  11 -21        3.22       -6.97     19.74 o 
   0  12 -21      184.73      173.68     54.72 o 
   1  12 -21        1.66       12.74     27.27 o 
   2  12 -21      133.71      172.42     33.49 o 
   3  12 -21      227.82      263.85     60.02 o 
   4  12 -21        4.44      -16.50     16.50 o 
   5  12 -21       74.75      110.24     22.02 o 
   6  12 -21      242.18      222.22     26.75 o 
   7  12 -21      101.89       90.62     25.41 o 
   8  12 -21      105.42       92.00     25.60 o 
   0  13 -21       12.18        2.21     43.26 o 
   1  13 -21       19.82       19.65     28.07 o 
   2  13 -21        5.43       -9.83     25.12 o 
   3  13 -21       22.12       16.23     31.72 o 
   4  13 -21      222.14      280.82     48.29 o 
   5  13 -21      315.24      392.99     32.15 o 
   6  13 -21       65.58       80.33     27.06 o 
   7  13 -21       14.29        2.04     32.61 o 
   0  14 -21       59.69       17.49     43.96 o 
   1  14 -21       56.88       31.01     38.77 o 
   2  14 -21        7.51        5.90     25.86 o 
   3  14 -21      105.12      143.05     35.99 o 
   4  14 -21       50.97       61.03     34.65 o 
   5  14 -21        1.16        7.03     20.90 o 
   6  14 -21       65.50       29.38     24.70 o 
   7  14 -21        6.21       29.81     33.30 o 
   0  15 -21       33.20       62.36     51.06 o 
   1  15 -21       76.05       26.65     28.53 o 
   2  15 -21       35.39       44.78     29.54 o 
   3  15 -21       94.21       74.48     48.72 o 
   4  15 -21      174.60      169.23     29.35 o 
   5  15 -21      228.94      224.89     26.99 o 
   6  15 -21       14.21       14.04     24.70 o 
   0  16 -21        3.35      -25.72     39.38 o 
   1  16 -21       28.00       57.50     32.46 o 
   2  16 -21        6.90       39.47     44.50 o 
   3  16 -21       24.12       20.25     26.84 o 
   4  16 -21       23.00       23.63     21.67 o 
   5  16 -21       56.95      118.14     23.13 o 
   2  17 -21       26.96       59.60     31.93 o 
   3  17 -21       29.49       26.81     27.72 o 
   0   0 -20      152.56      120.25     40.46 o 
   1   0 -20      518.62      514.31     59.29 o 
   2   0 -20       51.55       56.66     30.78 o 
   3   0 -20       26.94       16.79     23.84 o 
   4   0 -20      156.17      144.84     18.98 o 
   5   0 -20      230.82      294.87     22.98 o 
   6   0 -20      146.61      142.64     15.66 o 
   7   0 -20       94.59       66.41     20.18 o 
   8   0 -20      854.73      924.33     81.92 o 
   9   0 -20       56.01       73.80     20.33 o 
  10   0 -20      109.32      157.75     25.56 o 
  11   0 -20      176.94      290.16     42.07 o 
   0   1 -20      128.93       68.66     29.83 o 
   1   1 -20       54.60       46.22     22.47 o 
   2   1 -20      158.94      144.94     38.17 o 
   3   1 -20      177.39      143.03     24.46 o 
   4   1 -20        0.34       -8.52      8.52 o 
   5   1 -20      495.03      499.30     19.63 o 
   6   1 -20       12.33       19.88      7.75 o 
   7   1 -20       76.25       61.83     17.66 o 
   8   1 -20       18.14       -6.20     13.41 o 
   9   1 -20       12.63        9.43     12.68 o 
  10   1 -20       10.93        8.01     13.98 o 
  11   1 -20       22.21       23.64     18.93 o 
   0   2 -20      288.20      253.62     36.80 o 
   1   2 -20     1010.82      977.36     53.28 o 
   2   2 -20      367.01      348.25     33.49 o 
   3   2 -20      157.31      158.69     25.61 o 
   4   2 -20     1102.84     1141.50     28.48 o 
   5   2 -20      316.32      276.80     15.89 o 
   6   2 -20       17.06       29.16      8.55 o 
   7   2 -20      312.82      320.14     24.56 o 
   8   2 -20      299.51      252.56     40.02 o 
   9   2 -20       37.12       41.58     14.71 o 
  10   2 -20      153.87      102.63     18.09 o 
  11   2 -20      249.45      251.42     44.39 o 
   0   3 -20       60.40      116.03     29.43 o 
   1   3 -20       14.19       15.14     20.49 o 
   2   3 -20        9.79       15.08     18.75 o 
   3   3 -20      279.69      211.01     41.21 o 
   4   3 -20      312.49      274.72     18.00 o 
   5   3 -20       46.83       38.51     12.20 o 
   6   3 -20       21.40       16.57      8.16 o 
   7   3 -20      311.37      322.15     25.47 o 
   8   3 -20       67.80       96.90     17.75 o 
   9   3 -20      357.06      384.66     26.62 o 
  10   3 -20      103.73       81.31     20.66 o 
  11   3 -20       18.24       24.90     19.32 o 
   0   4 -20       60.20      106.91     28.63 o 
   1   4 -20      357.19      341.31     52.46 o 
   2   4 -20      176.82      220.86     30.37 o 
   3   4 -20       92.13      122.15     24.48 o 
   4   4 -20      342.38      388.99     20.35 o 
   5   4 -20      729.18      788.73     25.44 o 
   6   4 -20       57.51       40.46      9.05 o 
   7   4 -20      126.47       71.01     16.38 o 
   8   4 -20      270.34      297.13     57.90 o 
   9   4 -20       35.97       21.73     14.41 o 
  10   4 -20       30.09       30.49     18.14 o 
  11   4 -20      127.68      118.76     24.09 o 
   0   5 -20        7.44       16.57     31.80 o 
   1   5 -20       76.05       87.63     26.36 o 
   2   5 -20      338.31      253.34     32.51 o 
   3   5 -20     1018.15      998.91     49.83 o 
   4   5 -20      564.97      588.28     27.19 o 
   5   5 -20       37.54       20.30     15.80 o 
   6   5 -20        4.12        0.38     13.51 o 
   7   5 -20        5.46        9.15     13.52 o 
   8   5 -20      475.58      480.54     29.34 o 
   9   5 -20      383.14      389.36     56.24 o 
  10   5 -20       50.54       19.42     18.15 o 
   0   6 -20       23.45        1.61     34.17 o 
   1   6 -20      118.83       83.42     26.44 o 
   2   6 -20      149.81      159.20     28.84 o 
   3   6 -20      131.47      109.39     24.76 o 
   4   6 -20      422.67      408.25     42.53 o 
   5   6 -20       46.09       56.98     11.81 o 
   6   6 -20       38.85       26.36     11.29 o 
   7   6 -20      119.45       92.16     17.91 o 
   8   6 -20        8.83        3.39     14.00 o 
   9   6 -20       34.81       47.40     16.82 o 
  10   6 -20       26.95      -14.84     17.23 o 
   0   7 -20      768.17      972.18     84.69 o 
   1   7 -20       29.74       23.74     22.15 o 
   2   7 -20     1075.94     1106.43     55.67 o 
   3   7 -20      570.57      550.15     40.52 o 
   4   7 -20      371.74      365.55     32.24 o 
   5   7 -20      146.28      136.65     17.38 o 
   6   7 -20       26.87       23.41     11.75 o 
   7   7 -20       72.74       57.88     16.74 o 
   8   7 -20       29.33       11.37     14.35 o 
   9   7 -20      300.79      344.41     30.83 o 
  10   7 -20      563.42      552.99     58.19 o 
   0   8 -20      364.29      411.54     61.50 o 
   1   8 -20       51.55       -6.18     66.74 o 
   2   8 -20       92.15      168.91     32.71 o 
   3   8 -20      156.37      115.44     42.85 o 
   4   8 -20       28.22        6.38     17.89 o 
   5   8 -20       65.97       87.18     13.21 o 
   6   8 -20        8.60       14.41     11.74 o 
   7   8 -20       70.01       77.10     20.67 o 
   8   8 -20        5.53       -0.26     14.65 o 
   9   8 -20       13.40       21.51     16.56 o 
  10   8 -20       13.04        5.40     19.62 o 
   0   9 -20      248.93      208.60     53.70 o 
   1   9 -20       12.14       22.79     23.16 o 
   2   9 -20      375.09      378.37     38.03 o 
   3   9 -20      659.38      816.63     48.55 o 
   4   9 -20      576.98      577.84     39.81 o 
   5   9 -20      162.40      134.43     14.85 o 
   6   9 -20      297.69      281.88     23.55 o 
   7   9 -20       43.84       62.78     17.54 o 
   8   9 -20      237.49      275.55     26.74 o 
   9   9 -20      290.38      323.81     33.02 o 
  10   9 -20      199.41      226.80     29.77 o 
   0  10 -20       55.05       56.39     43.42 o 
   1  10 -20       28.08        5.92     23.89 o 
   2  10 -20      212.04      255.17     35.47 o 
   3  10 -20       78.50       96.80     25.77 o 
   4  10 -20       17.62       40.45     18.88 o 
   5  10 -20        9.82       16.33     13.56 o 
   6  10 -20      104.89      116.51     16.44 o 
   7  10 -20       45.54       29.95     17.24 o 
   8  10 -20       37.01       28.28     18.11 o 
   9  10 -20       47.74       47.51     22.37 o 
   0  11 -20      220.23      274.13     56.71 o 
   1  11 -20       32.95      -21.65     21.65 o 
   2  11 -20      292.43      333.38     38.25 o 
   3  11 -20      382.84      391.94     72.20 o 
   4  11 -20       54.34       62.30     20.55 o 
   5  11 -20      100.94      100.13     17.58 o 
   6  11 -20       27.77       25.32     13.27 o 
   7  11 -20       25.62       44.90     17.25 o 
   8  11 -20      144.55      137.69     22.40 o 
   9  11 -20      164.59      157.42     27.03 o 
   0  12 -20      137.79      151.94     50.68 o 
   1  12 -20      165.36       87.66     30.80 o 
   2  12 -20      103.28      108.61     29.17 o 
   3  12 -20       31.22       29.10     21.70 o 
   4  12 -20       32.41       51.36     21.11 o 
   5  12 -20      107.75      106.07     20.98 o 
   6  12 -20       37.18       28.71     15.68 o 
   7  12 -20      193.67      171.88     24.66 o 
   8  12 -20       48.34       24.38     21.68 o 
   9  12 -20       27.20       52.97     22.71 o 
   0  13 -20       56.27       22.97     42.67 o 
   1  13 -20        7.13        2.89     24.29 o 
   2  13 -20      292.24      261.00     37.90 o 
   3  13 -20       88.90       81.06     26.13 o 
   4  13 -20       12.93       18.01     17.87 o 
   5  13 -20      102.78      153.09     23.62 o 
   6  13 -20       66.22       44.16     19.77 o 
   7  13 -20        8.73       10.78     18.28 o 
   8  13 -20      161.04      151.36     28.81 o 
   0  14 -20       30.04       25.93     44.98 o 
   1  14 -20      243.61      295.69     41.13 o 
   2  14 -20      147.16      107.23     29.91 o 
   3  14 -20       74.11       94.16     28.06 o 
   4  14 -20       60.87       84.35     22.80 o 
   5  14 -20      109.45      116.29     22.48 o 
   6  14 -20       14.11        7.78     18.20 o 
   7  14 -20       62.53       39.98     34.76 o 
   8  14 -20       52.92       22.19     40.86 o 
   0  15 -20       39.70       18.08     45.14 o 
   1  15 -20       29.93       86.09     30.32 o 
   2  15 -20       24.66       25.98     36.32 o 
   3  15 -20        5.36       19.29     24.33 o 
   4  15 -20      133.14      189.05     46.49 o 
   5  15 -20       46.98       61.68     19.54 o 
   6  15 -20      175.17      170.02     31.74 o 
   7  15 -20      104.92      169.21     44.55 o 
   0  16 -20       58.41      128.11     52.08 o 
   1  16 -20      149.35      149.57     43.58 o 
   2  16 -20       42.16       34.25     26.75 o 
   3  16 -20       27.82        5.42     26.36 o 
   4  16 -20      163.81      185.58     29.94 o 
   5  16 -20      138.62      115.71     22.32 o 
   6  16 -20       47.01       33.04     25.34 o 
   0  17 -20       88.35       90.77     49.28 o 
   1  17 -20       70.46       98.68     34.82 o 
   2  17 -20        2.82       10.24     26.59 o 
   3  17 -20       29.64       19.04     26.58 o 
   4  17 -20       99.94      121.22     27.34 o 
   5  17 -20       97.22      100.05     25.48 o 
   1  18 -20       26.19      -11.73     29.11 o 
   2  18 -20       16.64       13.51     28.54 o 
   3  18 -20       21.90        4.23     26.59 o 
   4  18 -20       16.92       63.03     41.78 o 
   0   1 -19      280.44      244.57     33.98 o 
   1   1 -19      291.60      305.65     53.94 o 
   2   1 -19      915.99      954.06     48.30 o 
   3   1 -19      119.44      121.85     22.58 o 
   4   1 -19      330.58      318.97     16.19 o 
   5   1 -19      367.47      321.95     15.69 o 
   6   1 -19       22.18       -7.30      7.77 o 
   7   1 -19      169.71      150.79     24.29 o 
   8   1 -19     1097.56     1095.46     47.15 o 
   9   1 -19      225.92      247.93     24.91 o 
  10   1 -19       12.17        2.41     13.72 o 
  11   1 -19      145.32      146.94     23.22 o 
   0   2 -19       90.05       37.80     22.81 o 
   1   2 -19      123.69      136.55     26.97 o 
   2   2 -19      278.32      233.95     28.95 o 
   3   2 -19       53.71       24.90     16.42 o 
   4   2 -19       92.21       85.72     11.27 o 
   5   2 -19        0.46       -7.52      7.52 o 
   6   2 -19      429.85      378.32     15.85 o 
   7   2 -19      557.38      585.28     28.96 o 
   8   2 -19        5.10      -11.74     11.74 o 
   9   2 -19      189.24      200.30     20.36 o 
  10   2 -19        3.97       10.20     13.83 o 
  11   2 -19        5.90       -4.53     16.88 o 
   0   3 -19     1047.48     1088.83     56.02 o 
   1   3 -19     1669.62     1745.97     67.70 o 
   2   3 -19      482.95      496.72    126.57 o 
   3   3 -19      200.24      181.73     29.59 o 
   4   3 -19      172.65      167.12     16.87 o 
   5   3 -19      290.62      260.40     17.56 o 
   6   3 -19        1.35        1.64      7.58 o 
   7   3 -19      554.20      505.78     65.88 o 
   8   3 -19      783.16      829.20     33.05 o 
   9   3 -19       50.97       38.24     14.44 o 
  10   3 -19        7.45        2.24     14.04 o 
  11   3 -19      162.35      177.68     39.49 o 
   0   4 -19      950.38      982.84     60.29 o 
   1   4 -19      341.32      331.22     56.84 o 
   2   4 -19        8.59        3.01     16.43 o 
   3   4 -19      241.37      287.54     56.92 o 
   4   4 -19        1.05       -8.41      8.41 o 
   5   4 -19      734.17      763.71     23.93 o 
   6   4 -19      287.23      320.83     15.12 o 
   7   4 -19       41.60       23.99     18.05 o 
   8   4 -19       50.63       32.38     15.45 o 
   9   4 -19       39.35       14.04     13.35 o 
  10   4 -19       60.86       73.33     17.17 o 
  11   4 -19      117.18      118.10     23.02 o 
   0   5 -19       93.75       64.28     24.10 o 
   1   5 -19      780.87      743.18     47.06 o 
   2   5 -19      705.81      651.95     56.09 o 
   3   5 -19       50.54       30.07     16.95 o 
   4   5 -19      719.81      767.57     44.75 o 
   5   5 -19      458.53      507.62     26.42 o 
   6   5 -19      135.22      138.84     16.71 o 
   7   5 -19      259.76      229.44     36.24 o 
   8   5 -19      285.90      275.25     22.98 o 
   9   5 -19       14.08       17.03     13.97 o 
  10   5 -19       92.83       69.57     17.12 o 
  11   5 -19      143.90      148.25     23.87 o 
   0   6 -19      183.63      140.48     42.29 o 
   1   6 -19       93.00       73.09     31.21 o 
   2   6 -19      133.62      152.98     45.06 o 
   3   6 -19      106.14      134.52     27.33 o 
   4   6 -19       88.74       82.67     18.89 o 
   5   6 -19      111.83      105.65     12.69 o 
   6   6 -19      570.80      586.34     27.35 o 
   7   6 -19      626.54      622.79     73.19 o 
   8   6 -19        2.33       -5.03     15.95 o 
   9   6 -19      985.98     1048.47     58.62 o 
  10   6 -19      238.05      248.77     23.20 o 
  11   6 -19        0.46       15.74     18.11 o 
   0   7 -19      166.13      238.03     49.45 o 
   1   7 -19       24.02       15.76     20.80 o 
   2   7 -19       26.88        5.39     18.60 o 
   3   7 -19        2.34       17.78     16.90 o 
   4   7 -19        2.81        4.10      9.93 o 
   5   7 -19      195.16      219.31     15.38 o 
   6   7 -19        0.90        0.60     11.09 o 
   7   7 -19       40.85       49.20     16.44 o 
   8   7 -19       24.04       16.95     14.21 o 
   9   7 -19       38.40       40.53     15.70 o 
  10   7 -19       28.49       37.71     18.91 o 
  11   7 -19        9.61       14.84     29.43 o 
   0   8 -19     1300.24     1263.53     88.45 o 
   1   8 -19      383.77      403.87     39.37 o 
   2   8 -19      539.89      609.93    121.25 o 
   3   8 -19      388.36      410.03     35.01 o 
   4   8 -19       51.70       59.38     14.29 o 
   5   8 -19      392.81      417.61     20.20 o 
   6   8 -19     1321.15     1415.77     37.28 o 
   7   8 -19      199.92      170.49     20.75 o 
   8   8 -19       86.38       58.84     19.51 o 
   9   8 -19      269.08      295.27     24.73 o 
  10   8 -19      134.15      153.72     26.85 o 
   0   9 -19      127.97      119.77     43.04 o 
   1   9 -19      114.11      104.11     39.63 o 
   2   9 -19       49.21       36.37     21.84 o 
   3   9 -19      403.25      405.84     35.81 o 
   4   9 -19       25.76       46.69     15.30 o 
   5   9 -19      156.71      181.64     16.47 o 
   6   9 -19       29.07       33.39     12.16 o 
   7   9 -19      195.43      204.84     22.68 o 
   8   9 -19      180.78      199.90     22.49 o 
   9   9 -19       71.89       62.46     18.20 o 
  10   9 -19       69.97       63.78     29.43 o 
   0  10 -19     1163.83     1235.39     90.50 o 
   1  10 -19      321.11      356.91     40.62 o 
   2  10 -19      193.89      232.72     32.17 o 
   3  10 -19       83.82       55.95     21.28 o 
   4  10 -19       17.63       15.95     16.23 o 
   5  10 -19      152.60      191.12     22.84 o 
   6  10 -19      192.27      230.40     19.30 o 
   7  10 -19       72.63       45.61     16.82 o 
   8  10 -19       32.92       50.06     17.46 o 
   9  10 -19      196.04      221.39     39.44 o 
  10  10 -19      114.20       91.62     23.40 o 
   0  11 -19      147.64      204.78     50.09 o 
   1  11 -19      653.27      911.60     55.66 o 
   2  11 -19      162.10      169.60     30.11 o 
   3  11 -19      225.21      233.02     34.08 o 
   4  11 -19      241.32      224.68     45.06 o 
   5  11 -19       95.02       90.59     24.49 o 
   6  11 -19      202.76      227.28     31.94 o 
   7  11 -19        8.23        5.49     15.04 o 
   8  11 -19       71.18       76.03     19.20 o 
   9  11 -19      128.52      118.72     24.07 o 
  10  11 -19       46.48       29.57     20.74 o 
   0  12 -19      138.93      260.52     55.74 o 
   1  12 -19       79.97       26.44     25.39 o 
   2  12 -19       11.75      -12.78     21.04 o 
   3  12 -19       20.56       -3.38     18.68 o 
   4  12 -19      132.81      124.31     23.88 o 
   5  12 -19       32.75       18.03     13.48 o 
   6  12 -19      155.85      154.04     17.72 o 
   7  12 -19       15.83       10.03     16.12 o 
   8  12 -19       53.28       48.71     18.85 o 
   9  12 -19       52.81       48.53     21.92 o 
   0  13 -19       27.07       -9.47     38.63 o 
   1  13 -19       18.31      -22.43     22.43 o 
   2  13 -19      407.79      537.37     45.52 o 
   3  13 -19      320.97      267.35     33.64 o 
   4  13 -19        6.65       33.05     29.57 o 
   5  13 -19      131.17      136.65     18.97 o 
   6  13 -19       12.75       20.84     13.49 o 
   7  13 -19      337.83      402.71     30.45 o 
   8  13 -19      121.07      104.74     25.66 o 
   9  13 -19       37.63       13.90     20.15 o 
   0  14 -19       17.10       31.37     43.85 o 
   1  14 -19      148.68      163.73     34.51 o 
   2  14 -19       81.03       77.27     26.87 o 
   3  14 -19       78.19      103.98     27.47 o 
   4  14 -19      107.82      117.10     24.83 o 
   5  14 -19       40.73       60.50     19.18 o 
   6  14 -19        7.72        3.57     15.32 o 
   7  14 -19       20.96        7.70     24.77 o 
   8  14 -19       27.05       14.56     21.11 o 
   0  15 -19      110.45      117.67     49.77 o 
   1  15 -19      664.78      668.26     52.63 o 
   2  15 -19      254.49      243.96     37.06 o 
   3  15 -19       37.90      110.54     28.26 o 
   4  15 -19       15.10       -1.33     17.17 o 
   5  15 -19       17.50       28.81     17.79 o 
   6  15 -19       25.09       21.36     20.14 o 
   7  15 -19       41.97       58.22     35.13 o 
   8  15 -19       72.04       95.05     25.74 o 
   0  16 -19        8.33       16.79     40.46 o 
   1  16 -19       94.33       58.97     29.68 o 
   2  16 -19      201.21      206.24     36.17 o 
   3  16 -19      107.73      125.51     50.15 o 
   4  16 -19        7.05        4.50     17.78 o 
   5  16 -19       65.61       69.08     20.82 o 
   6  16 -19       32.10       31.42     25.13 o 
   7  16 -19        1.90       -9.90     30.61 o 
   0  17 -19        6.28      -36.05     36.05 o 
   1  17 -19       87.28       54.97     29.23 o 
   2  17 -19      111.81      152.18     41.62 o 
   3  17 -19       11.03        1.81     24.25 o 
   4  17 -19        6.31       19.14     20.85 o 
   5  17 -19       18.78       25.20     29.19 o 
   6  17 -19       14.30       10.44     24.75 o 
   0  18 -19      151.75      183.04     57.19 o 
   1  18 -19       75.75       90.07     33.37 o 
   2  18 -19       17.28        2.75     29.81 o 
   3  18 -19        6.79        9.43     26.51 o 
   4  18 -19       48.79       73.38     44.68 o 
   5  18 -19       46.27       61.02     32.20 o 
   0  19 -19       37.10      118.74     55.63 o 
   1  19 -19      148.85      158.82     56.17 o 
   2  19 -19       37.60       34.04     29.88 o 
   3  19 -19       15.98        2.96     25.71 o 
   4  19 -19       77.95       84.57     26.87 o 
   0   0 -18       36.26       28.25     29.75 o 
   1   0 -18      616.26      656.19     58.22 o 
   2   0 -18      267.07      290.00     41.86 o 
   3   0 -18      148.14      161.80     18.18 o 
   4   0 -18      976.65      977.06     34.28 o 
   5   0 -18     1678.74     1778.40     46.15 o 
   6   0 -18      351.89      300.18     20.33 o 
   7   0 -18       41.96       38.68     20.39 o 
   8   0 -18      375.82      289.57     36.37 o 
   9   0 -18        3.35       -5.92     20.39 o 
  10   0 -18      131.53      167.92     32.01 o 
  11   0 -18      333.34      315.45     39.28 o 
  12   0 -18      710.26      810.39     54.50 o 
   0   1 -18      683.88      714.12     47.21 o 
   1   1 -18      335.87      398.29     34.56 o 
   2   1 -18       74.70       59.96     24.64 o 
   3   1 -18      718.05      724.56     21.51 o 
   4   1 -18      109.25      104.16     11.02 o 
   5   1 -18      734.79      733.01     22.42 o 
   6   1 -18      474.93      475.10     19.18 o 
   7   1 -18       42.34       53.29     15.21 o 
   8   1 -18       77.87       63.86     17.42 o 
   9   1 -18       65.95       29.62     16.28 o 
  10   1 -18        7.54       16.71     13.61 o 
  11   1 -18        1.62       -3.98     14.11 o 
  12   1 -18        6.29       11.19     17.21 o 
   0   2 -18      312.60      354.76     72.98 o 
   1   2 -18      526.79      493.69     37.60 o 
   2   2 -18      991.88      950.02     79.39 o 
   3   2 -18       40.17       56.44      9.80 o 
   4   2 -18     2310.52     2375.10     43.43 o 
   5   2 -18     1702.11     1689.41     34.26 o 
   6   2 -18      172.40      148.40     10.51 o 
   7   2 -18      109.65      123.67     16.21 o 
   8   2 -18      903.08      907.10     33.17 o 
   9   2 -18       40.64       46.15     13.91 o 
  10   2 -18      858.82      946.28     51.74 o 
  11   2 -18      597.29      595.26     29.33 o 
  12   2 -18       80.72       83.45     21.04 o 
   0   3 -18       46.55       44.68     20.38 o 
   1   3 -18      261.20      333.31     31.84 o 
   2   3 -18       88.54      112.85     21.88 o 
   3   3 -18      141.93      134.60     13.40 o 
   4   3 -18       27.81       17.42      9.32 o 
   5   3 -18      138.94      121.62     11.78 o 
   6   3 -18      477.07      491.52     30.19 o 
   7   3 -18      282.99      249.33     20.29 o 
   8   3 -18       43.95       27.18     12.61 o 
   9   3 -18      121.59      111.06     26.19 o 
  10   3 -18      360.81      326.05     36.35 o 
  11   3 -18       13.07       35.40     21.36 o 
   0   4 -18      227.32      230.03     67.34 o 
   1   4 -18       10.65        8.01     17.18 o 
   2   4 -18       27.87       38.07     17.52 o 
   3   4 -18      143.78      161.55     14.05 o 
   4   4 -18      213.89      182.09     16.35 o 
   5   4 -18      389.54      389.15     17.74 o 
   6   4 -18       25.56       14.97      9.39 o 
   7   4 -18       21.89       25.87     12.23 o 
   8   4 -18       68.46       77.87     14.85 o 
   9   4 -18       16.06       18.05     12.78 o 
  10   4 -18       39.16       26.14     14.46 o 
  11   4 -18      176.24      156.49     23.72 o 
   0   5 -18     1396.98     1554.01     64.24 o 
   1   5 -18      257.64      257.19     30.63 o 
   2   5 -18       39.47       59.27     19.07 o 
   3   5 -18      165.18      169.76     16.76 o 
   4   5 -18      347.74      349.53     18.16 o 
   5   5 -18      164.49      151.33     13.16 o 
   6   5 -18     1022.00     1055.55     29.11 o 
   7   5 -18      406.23      373.25     23.99 o 
   8   5 -18      171.71      149.26     18.47 o 
   9   5 -18      550.46      537.62     28.01 o 
  10   5 -18      102.83       58.83     21.54 o 
  11   5 -18        1.63       10.37     17.71 o 
  -7   6 -18      143.16      241.96     57.14 o 
   0   6 -18       87.32       69.46     28.09 o 
   1   6 -18      980.89      974.74    129.64 o 
   2   6 -18      595.66      523.96     37.75 o 
   3   6 -18      508.11      515.74     33.16 o 
   4   6 -18      368.14      383.42     18.80 o 
   5   6 -18      151.33      132.06     12.65 o 
   6   6 -18        8.32       -0.48      8.92 o 
   7   6 -18       74.58       48.30     15.74 o 
   8   6 -18       90.82       59.90     21.28 o 
   9   6 -18       33.91       43.74     14.55 o 
  10   6 -18       18.55       17.02     14.39 o 
  11   6 -18       21.38       27.28     18.70 o 
  -7   7 -18       33.55        2.85     39.98 o 
   0   7 -18      205.91      178.52     41.75 o 
   1   7 -18        1.66       -5.06     18.03 o 
   2   7 -18        4.43        1.95     15.84 o 
   3   7 -18      112.33       94.76     16.65 o 
   4   7 -18       76.62       73.78     11.65 o 
   5   7 -18      263.16      196.22     14.61 o 
   6   7 -18       75.17      103.33     13.15 o 
   7   7 -18       82.90      111.41     18.07 o 
   8   7 -18        8.14       16.33     13.07 o 
   9   7 -18       77.56       83.68     16.99 o 
  10   7 -18      123.54      132.81     19.80 o 
  11   7 -18        6.92       29.17     18.58 o 
   0   8 -18      320.92      414.88     56.06 o 
   1   8 -18       59.95       62.53     23.08 o 
   2   8 -18        5.58        7.93     16.98 o 
   3   8 -18       87.82       42.37     18.04 o 
   4   8 -18      157.01      147.45     15.64 o 
   5   8 -18      125.95      142.56     14.36 o 
   6   8 -18      289.76      343.21     19.47 o 
   7   8 -18       43.64       46.57     14.45 o 
   8   8 -18       21.47       29.34     13.98 o 
   9   8 -18       24.08        6.00     13.65 o 
  10   8 -18       43.72       43.13     16.19 o 
  11   8 -18        2.63       11.82     19.21 o 
   0   9 -18      800.71      667.22     67.31 o 
   1   9 -18       70.30       54.37     29.19 o 
   2   9 -18      163.64      156.87     26.79 o 
   3   9 -18      538.64      569.60     38.94 o 
   4   9 -18        3.62       -1.04      9.37 o 
   5   9 -18      281.63      291.08     18.34 o 
   6   9 -18      808.23      877.50     45.81 o 
   7   9 -18      596.62      532.34     29.86 o 
   8   9 -18        4.76        3.19     13.62 o 
   9   9 -18      253.85      245.91     23.26 o 
  10   9 -18      144.06      140.79     24.51 o 
  11   9 -18      107.87      113.35     23.36 o 
  -6  10 -18       27.11       19.21     36.43 o 
   0  10 -18      618.19      616.70     65.96 o 
   1  10 -18      596.17      656.27     46.52 o 
   2  10 -18      447.13      441.15     37.99 o 
   3  10 -18       11.06       26.96     17.86 o 
   4  10 -18       23.46       24.15     12.08 o 
   5  10 -18       55.45       56.98     11.27 o 
   6  10 -18       87.51       92.63     14.26 o 
   7  10 -18      112.04      116.78     18.90 o 
   8  10 -18      113.38       97.13     17.90 o 
   9  10 -18       11.26        7.89     19.41 o 
  10  10 -18        3.15       -7.04     16.91 o 
  -6  11 -18       19.21        2.58     36.21 o 
   0  11 -18      246.64      352.47     55.47 o 
   1  11 -18        5.12      -17.77     17.77 o 
   2  11 -18      122.76      111.41     25.93 o 
   3  11 -18      166.87      155.01     27.68 o 
   4  11 -18       25.46       27.86     14.48 o 
   5  11 -18       16.51       10.49      9.36 o 
   6  11 -18      491.78      516.42     24.67 o 
   7  11 -18      278.76      281.01     25.03 o 
   8  11 -18       33.93       18.55     14.82 o 
   9  11 -18       16.43       22.38     16.32 o 
  10  11 -18      215.76      209.64     28.32 o 
   0  12 -18      142.33      116.27     42.18 o 
   1  12 -18       22.78      -15.65     20.84 o 
   2  12 -18       55.21       60.06     43.58 o 
   3  12 -18       30.32       65.49     21.08 o 
   4  12 -18      349.99      382.46     33.08 o 
   5  12 -18      370.63      362.38     19.90 o 
   6  12 -18      252.74      262.20     20.03 o 
   7  12 -18       55.08       66.47     17.38 o 
   8  12 -18       24.73       27.89     15.98 o 
   9  12 -18       55.13       28.53     19.13 o 
  10  12 -18       39.26       45.34     21.04 o 
   0  13 -18      424.40      547.13     68.06 o 
   1  13 -18      240.76      273.23     36.71 o 
   2  13 -18      439.31      459.48     41.04 o 
   3  13 -18      913.25     1050.69     53.41 o 
   4  13 -18       18.97       -0.20     16.60 o 
   5  13 -18       79.65       72.68     14.72 o 
   6  13 -18      338.13      371.58     31.63 o 
   7  13 -18       81.30       53.58     17.35 o 
   8  13 -18        6.34       -7.74     15.43 o 
   9  13 -18       17.64       30.05     20.91 o 
   0  14 -18        8.18      -32.71     36.26 o 
   1  14 -18      381.98      504.57     45.62 o 
   2  14 -18      100.28      126.50     36.53 o 
   3  14 -18      138.59      125.66     35.67 o 
   4  14 -18      726.34      655.79     42.37 o 
   5  14 -18      276.69      276.93     31.12 o 
   6  14 -18      135.18      140.61     17.81 o 
   7  14 -18       25.84       31.04     22.59 o 
   8  14 -18        2.42        0.15     16.52 o 
   9  14 -18       77.91       61.17     25.07 o 
   0  15 -18       42.43       19.10     41.43 o 
   1  15 -18      137.68      190.98     53.32 o 
   2  15 -18      120.92      114.82     29.09 o 
   3  15 -18       37.51       40.77     22.78 o 
   4  15 -18       53.84       49.86     58.86 o 
   5  15 -18       23.71       20.48     15.68 o 
   6  15 -18      107.67       89.25     19.05 o 
   7  15 -18       35.61       12.89     21.69 o 
   8  15 -18       53.62       37.36     22.02 o 
   0  16 -18       89.39      117.45     45.14 o 
   1  16 -18      149.59      146.94     33.65 o 
   2  16 -18       68.72       62.66     36.18 o 
   3  16 -18       20.29        6.48     32.95 o 
   4  16 -18      228.21      226.56     41.56 o 
   5  16 -18      608.93      711.40    118.05 o 
   6  16 -18      335.10      334.60     31.62 o 
   7  16 -18       33.66       44.23     33.63 o 
   8  16 -18      115.37      120.59     64.43 o 
   0  17 -18       13.22      -19.26     37.12 o 
   1  17 -18       25.58        3.23     26.45 o 
   2  17 -18       34.33       65.17     26.96 o 
   3  17 -18       10.07       11.38     23.90 o 
   4  17 -18       29.65        8.46     27.79 o 
   5  17 -18       94.30      122.38     26.82 o 
   6  17 -18       21.08       56.33     26.31 o 
   7  17 -18       36.73       20.93     33.41 o 
   0  18 -18       38.46       10.81     44.87 o 
   1  18 -18       66.10       28.02     28.55 o 
   2  18 -18       50.34       48.34     27.18 o 
   3  18 -18       40.74       36.73     36.29 o 
   4  18 -18      104.13      129.68     49.77 o 
   5  18 -18       29.22       24.15     23.94 o 
   6  18 -18       48.51       79.52     29.65 o 
   0  19 -18       47.63      105.56     54.88 o 
   1  19 -18       54.86       78.29     34.94 o 
   2  19 -18      117.27      174.02     35.95 o 
   3  19 -18       30.32       23.73     55.34 o 
   4  19 -18       31.00       72.11     24.31 o 
   5  19 -18       31.94       55.85     31.88 o 
   0  20 -18        2.26      -42.94     42.94 o 
   1  20 -18      137.23      100.80     35.29 o 
   2  20 -18       16.07      -25.81     25.81 o 
   3  20 -18       16.71       21.25     27.20 o 
   4  20 -18       16.61       32.52     22.81 o 
  -8   1 -17       31.57       -7.46     25.93 o 
  -7   1 -17        8.27       -1.54     24.03 o 
  -6   1 -17        4.76       22.87     28.35 o 
   0   1 -17      182.00      170.07     33.79 o 
   1   1 -17     1810.86     1782.24     94.08 o 
   2   1 -17     1650.36     1725.91    112.64 o 
   3   1 -17      173.83      143.80     11.46 o 
   4   1 -17      156.13      136.15     11.92 o 
   5   1 -17      764.97      680.22     20.41 o 
   6   1 -17       46.95       27.87     18.91 o 
   7   1 -17       64.03       58.86     15.01 o 
   8   1 -17      284.90      262.97     23.62 o 
   9   1 -17       63.38       53.25     20.31 o 
  10   1 -17      703.98      755.02     35.67 o 
  11   1 -17      470.61      533.60     65.45 o 
  12   1 -17      109.00       97.22     35.38 o 
  -8   2 -17       32.87        6.81     28.29 o 
  -7   2 -17        4.00        8.28     22.42 o 
  -6   2 -17        0.70      -13.99     25.61 o 
   0   2 -17       47.52       25.74     26.53 o 
   1   2 -17       26.92       88.73     30.26 o 
   2   2 -17       61.02       70.83     19.75 o 
   3   2 -17      469.87      467.58     19.13 o 
   4   2 -17      358.04      392.07     17.98 o 
   5   2 -17      248.93      243.23     20.93 o 
   6   2 -17       91.79       84.23      9.90 o 
   7   2 -17       12.39       22.68     11.19 o 
   8   2 -17      139.40      135.39     30.87 o 
   9   2 -17      197.86      161.05     17.38 o 
  10   2 -17       10.39        2.45     12.03 o 
  11   2 -17       24.29        4.51     13.29 o 
  12   2 -17       59.43       46.12     23.89 o 
  -8   3 -17       92.01       53.29     32.55 o 
  -7   3 -17        2.30        3.34     31.85 o 
  -6   3 -17      388.90      467.02     63.17 o 
   0   3 -17      405.00      380.02     34.57 o 
   1   3 -17     1574.74     1733.56     81.51 o 
   2   3 -17     1693.45     1780.40     77.37 o 
   3   3 -17      335.10      332.02     16.91 o 
   4   3 -17      205.18      224.06     14.21 o 
   5   3 -17      998.55     1073.76     25.74 o 
   6   3 -17       12.18       23.00      8.52 o 
   7   3 -17      494.23      549.05     40.61 o 
   8   3 -17      236.08      191.99     18.03 o 
   9   3 -17       21.87       -4.96     11.33 o 
  10   3 -17      219.37      177.28     18.52 o 
  11   3 -17       98.53       81.83     16.30 o 
  12   3 -17      160.35      134.18     22.73 o 
  -8   4 -17       23.92      -29.59     35.56 o 
  -7   4 -17        7.24       42.56     37.99 o 
  -6   4 -17       45.74       97.98     38.20 o 
   0   4 -17      390.47      405.46     49.82 o 
   1   4 -17       30.39       31.74     17.13 o 
   2   4 -17      613.94      600.76     37.36 o 
   3   4 -17      955.19      992.08     28.92 o 
   4   4 -17     1006.46      972.79     25.83 o 
   5   4 -17       47.41       57.23      9.25 o 
   6   4 -17       19.37       23.00      8.68 o 
   7   4 -17        7.46       10.62     10.52 o 
   8   4 -17      124.10      109.64     18.09 o 
   9   4 -17      371.59      346.04     22.12 o 
  10   4 -17       50.76       44.98     14.50 o 
  11   4 -17       21.61       -1.66     13.30 o 
  12   4 -17       15.96        7.85     25.02 o 
  -7   5 -17      130.15      163.72     51.92 o 
  -6   5 -17      143.40       76.40     39.33 o 
  -5   5 -17      622.86      582.10     64.35 o 
   0   5 -17      112.91       83.52     23.95 o 
   1   5 -17      600.50      583.68     39.32 o 
   2   5 -17     1119.19     1064.24     47.99 o 
   3   5 -17        3.55       -1.97      7.84 o 
   4   5 -17      272.51      279.21     15.83 o 
   5   5 -17       98.49       96.27     10.88 o 
   6   5 -17      173.77      186.19     13.72 o 
   7   5 -17       44.59       17.51     11.26 o 
   8   5 -17      293.47      254.45     23.39 o 
   9   5 -17      186.78      176.95     26.46 o 
  10   5 -17        0.98       -7.33     12.27 o 
  11   5 -17      145.23      158.50     19.32 o 
  12   5 -17      296.50      311.43     43.02 o 
  -7   6 -17      114.82       74.84     39.28 o 
  -6   6 -17      113.80       59.67     36.59 o 
  -5   6 -17        6.24       65.37     31.04 o 
   0   6 -17      208.58      225.47     30.01 o 
   1   6 -17      198.71      271.99     30.07 o 
   2   6 -17      281.88      264.81     28.22 o 
   3   6 -17     2120.96     2312.05     56.71 o 
   4   6 -17     2220.56     2392.85     43.48 o 
   5   6 -17       59.28       54.22      9.70 o 
   6   6 -17       44.84       46.75      9.92 o 
   7   6 -17       61.92       55.80     13.40 o 
   8   6 -17       13.12       15.05     12.06 o 
   9   6 -17      427.47      402.49     24.35 o 
  10   6 -17      365.85      316.36     22.68 o 
  11   6 -17       61.02       45.51     18.49 o 
  12   6 -17       10.04       -1.36     16.71 o 
  -7   7 -17       59.30       56.92     38.74 o 
  -6   7 -17       41.64       50.95     34.49 o 
  -5   7 -17       14.77       37.50     33.25 o 
   0   7 -17       31.67       21.69     18.46 o 
   1   7 -17      195.20      159.89     26.77 o 
   2   7 -17        2.80      -13.53     13.53 o 
   3   7 -17      146.53      141.05     18.95 o 
   4   7 -17       66.72       73.06     11.30 o 
   5   7 -17      183.19      177.71     21.19 o 
   6   7 -17      242.10      221.89     15.35 o 
   7   7 -17      125.14      115.55     16.11 o 
   8   7 -17        5.17       -3.50     10.78 o 
   9   7 -17       27.37       35.88     13.87 o 
  10   7 -17        8.96       17.32     13.51 o 
  11   7 -17        7.63       15.84     17.53 o 
  -7   8 -17      163.45       86.14     45.68 o 
  -6   8 -17       77.49       68.17     40.35 o 
  -5   8 -17        8.31       20.34     29.54 o 
   0   8 -17      505.71      543.79     59.18 o 
   1   8 -17      121.98      178.45     65.64 o 
   2   8 -17     1244.24     1304.12    109.73 o 
   3   8 -17      649.32      640.33     31.55 o 
   4   8 -17     1058.80     1111.13     29.39 o 
   5   8 -17      115.68      103.37     11.68 o 
   6   8 -17      333.11      339.09     21.79 o 
   7   8 -17      299.65      325.78     22.95 o 
   8   8 -17        4.91        9.50     12.38 o 
   9   8 -17      385.21      395.65     25.12 o 
  10   8 -17      729.42      790.05     33.28 o 
  11   8 -17       47.33       38.93     19.36 o 
  -7   9 -17       24.17       53.37     42.13 o 
  -6   9 -17       30.35       55.85     35.30 o 
  -5   9 -17       55.96       55.79     36.10 o 
  -4   9 -17       39.28       40.46     29.65 o 
   0   9 -17       42.53        3.44     26.53 o 
   1   9 -17        8.55      -22.56     24.18 o 
   2   9 -17       85.37      100.25     33.73 o 
   3   9 -17      394.83      397.85     33.48 o 
   4   9 -17      366.67      364.50     25.01 o 
   5   9 -17       27.42       15.13      9.05 o 
   6   9 -17      117.53      109.99     16.71 o 
   7   9 -17      100.60      123.16     22.45 o 
   8   9 -17       12.39        1.71     12.93 o 
   9   9 -17       96.64      114.42     18.29 o 
  10   9 -17        4.52        5.94     14.67 o 
  11   9 -17       36.25        7.15     18.64 o 
  -7  10 -17      297.18      281.77     60.64 o 
  -6  10 -17       86.57       98.25     42.24 o 
  -5  10 -17       67.63       10.06     32.28 o 
  -4  10 -17      546.52      587.75     64.13 o 
   0  10 -17       29.60       50.31     32.98 o 
   1  10 -17       36.58       63.02     21.95 o 
   2  10 -17      706.95      724.95     44.89 o 
   3  10 -17      698.86      635.54     40.15 o 
   4  10 -17       67.74       55.54     11.16 o 
   5  10 -17       73.95       63.66     10.79 o 
   6  10 -17      171.62      193.57     16.92 o 
   7  10 -17      416.50      479.65     28.16 o 
   8  10 -17       17.84       15.67     13.67 o 
   9  10 -17      173.06      192.49     21.62 o 
  10  10 -17      190.33      237.69     23.42 o 
  11  10 -17      111.06      113.72     23.79 o 
  -6  11 -17       38.89       -0.48     33.20 o 
  -5  11 -17      125.56      113.47     39.81 o 
  -4  11 -17       60.25       57.30     31.80 o 
   0  11 -17      119.53      126.33     39.12 o 
   1  11 -17      106.65       91.12     24.72 o 
   2  11 -17      883.37      918.13     68.44 o 
   3  11 -17      231.78      259.89     43.31 o 
   4  11 -17      201.16      216.48     24.01 o 
   5  11 -17      102.80       92.38     11.75 o 
   6  11 -17       75.33      105.01     15.26 o 
   7  11 -17      140.26      131.25     19.60 o 
   8  11 -17       22.22       21.15     14.44 o 
   9  11 -17       16.96       16.23     14.24 o 
  10  11 -17       59.84       28.41     27.44 o 
  -6  12 -17      120.69       89.96     44.28 o 
  -5  12 -17       21.61       29.75     34.49 o 
  -4  12 -17        3.17      -12.70     28.14 o 
   0  12 -17       26.85       10.38     26.58 o 
   1  12 -17        7.49       29.58     22.36 o 
   2  12 -17      183.36      134.83     25.83 o 
   3  12 -17      305.27      327.35     55.85 o 
   4  12 -17       43.14       -1.49     11.23 o 
   5  12 -17       62.33       61.22     11.38 o 
   6  12 -17      339.62      311.47     24.01 o 
   7  12 -17      332.46      314.92     25.87 o 
   8  12 -17       38.54       44.94     15.81 o 
   9  12 -17      142.85      121.51     26.51 o 
  10  12 -17      182.92      260.77     30.30 o 
  -6  13 -17       83.56       21.90     40.84 o 
  -5  13 -17      114.23       67.79     40.46 o 
  -4  13 -17       27.87       37.72     35.03 o 
   0  13 -17      294.23      319.76     54.02 o 
   1  13 -17       82.49       89.31     28.40 o 
   2  13 -17       96.27       67.48     22.97 o 
   3  13 -17       69.17       63.55     21.76 o 
   4  13 -17        1.53        2.31     12.47 o 
   5  13 -17      125.41      100.33     13.39 o 
   6  13 -17       81.59       56.50     13.98 o 
   7  13 -17       32.60       20.64     18.76 o 
   8  13 -17       48.88       38.76     16.68 o 
   9  13 -17       36.90       37.23     16.79 o 
  10  13 -17       13.25       27.79     19.39 o 
  -5  14 -17       27.04       45.68     39.60 o 
  -4  14 -17       46.38       35.67     37.18 o 
   0  14 -17       20.04       15.60     36.59 o 
   1  14 -17       47.28       30.57     23.89 o 
   2  14 -17       43.81       43.88     22.48 o 
   3  14 -17       60.01       29.66     20.66 o 
   4  14 -17       59.74       60.44     44.58 o 
   5  14 -17      263.05      312.94     22.36 o 
   6  14 -17       65.05       55.72     15.31 o 
   7  14 -17       32.54       48.75     17.29 o 
   8  14 -17       20.25       25.31     16.87 o 
   9  14 -17       28.15       36.66     21.03 o 
  -5  15 -17      165.69       66.39     42.88 o 
  -4  15 -17      156.52      141.18     43.26 o 
   0  15 -17       86.19       99.16     47.35 o 
   1  15 -17      230.11      190.93     33.26 o 
   2  15 -17      151.94      176.44     31.65 o 
   3  15 -17       89.16       84.75     24.00 o 
   4  15 -17        7.60       -0.45     21.01 o 
   5  15 -17      170.23      168.94     20.18 o 
   6  15 -17       56.62       86.75     15.99 o 
   7  15 -17      134.38      134.33     21.40 o 
   8  15 -17      295.20      230.13     25.90 o 
   9  15 -17       31.54        1.95     24.72 o 
  -4  16 -17       18.39        7.59     36.86 o 
   0  16 -17      214.69      221.94     51.33 o 
   1  16 -17      213.30      147.00     36.40 o 
   2  16 -17        9.78       -1.02     33.49 o 
   3  16 -17       36.32       50.58     23.04 o 
   4  16 -17       61.63       83.49     34.30 o 
   5  16 -17      105.73      103.35     28.03 o 
   6  16 -17      348.29      350.86     28.13 o 
   7  16 -17      102.88      112.14     22.10 o 
   8  16 -17       30.81       41.95     22.13 o 
  -4  17 -17        8.56        4.14     36.69 o 
   0  17 -17        6.34      -35.73     35.73 o 
   1  17 -17       64.88       32.33     27.17 o 
   2  17 -17      148.75      165.75     33.12 o 
   3  17 -17       55.47       85.37     27.12 o 
   4  17 -17       56.79       61.82     51.27 o 
   5  17 -17       83.33       57.11     19.25 o 
   6  17 -17        8.31       -9.01     17.98 o 
   7  17 -17        8.97       35.19     33.20 o 
   8  17 -17       41.53       34.84     23.12 o 
   0  18 -17      222.58      214.78     56.39 o 
   1  18 -17       74.16      115.46     31.85 o 
   2  18 -17       81.44      112.62     30.09 o 
   3  18 -17      105.81      125.92     30.57 o 
   4  18 -17      115.82      156.20     27.60 o 
   5  18 -17       62.31       56.33     24.08 o 
   6  18 -17       35.55       38.15     26.36 o 
   7  18 -17       21.05       35.35     34.70 o 
   0  19 -17        9.63       -4.68     39.92 o 
   1  19 -17       28.58       60.79     30.49 o 
   2  19 -17       74.53       61.25     29.05 o 
   3  19 -17       12.99        6.25     24.78 o 
   4  19 -17       21.62       21.07     20.97 o 
   5  19 -17      234.88      313.30     29.69 o 
   6  19 -17       55.22       15.07     25.45 o 
   0  20 -17       77.23        8.88     48.21 o 
   1  20 -17       62.23      126.59     35.19 o 
   2  20 -17       93.68       73.65     31.97 o 
   3  20 -17       62.56       21.50     27.83 o 
   4  20 -17       26.16       80.54     32.52 o 
   5  20 -17       14.97       18.65     18.67 o 
   0  21 -17        5.67       15.44     47.02 o 
   1  21 -17       24.00       49.51     30.92 o 
   2  21 -17      139.66       90.72     34.63 o 
   3  21 -17       49.04       72.55     30.95 o 
   4  21 -17       64.91       72.80     32.31 o 
  -8   0 -16      822.45      815.18     86.95 o 
  -7   0 -16      320.12      256.48     54.99 o 
  -6   0 -16       82.52      112.29     41.11 o 
  -5   0 -16      746.67      852.04     70.27 o 
   0   0 -16     1056.68     1149.46     71.07 o 
   1   0 -16     2162.92     2213.27     98.03 o 
   2   0 -16      591.30      634.77     49.38 o 
   3   0 -16     1159.85     1238.28     36.30 o 
   4   0 -16      116.95       71.25     14.95 o 
   5   0 -16      169.21      194.41     28.17 o 
   6   0 -16      829.13      841.44     48.91 o 
   7   0 -16      246.79      168.78     26.04 o 
   8   0 -16     1182.95     1179.59     59.13 o 
   9   0 -16      309.50      363.82     35.94 o 
  10   0 -16       30.56        0.70     18.19 o 
  11   0 -16      113.76       96.31     24.86 o 
  12   0 -16       67.02       72.96     25.72 o 
  -8   1 -16       86.85       77.72     29.66 o 
  -7   1 -16       33.46       68.05     26.56 o 
  -6   1 -16       83.68      151.22     29.77 o 
  -5   1 -16      164.96      121.42     26.52 o 
   0   1 -16      817.34      885.26     46.35 o 
   1   1 -16       68.70       76.47     28.41 o 
   2   1 -16       37.61       39.57      8.10 o 
   3   1 -16      154.59      172.69     12.43 o 
   4   1 -16      219.67      214.00     12.99 o 
   5   1 -16      117.91      114.78     10.89 o 
   6   1 -16      219.65      199.80     34.78 o 
   7   1 -16       52.17       48.68     13.72 o 
   8   1 -16       28.50       16.14     13.59 o 
   9   1 -16        1.00        2.49     13.16 o 
  10   1 -16        2.48       -1.35     13.62 o 
  11   1 -16        0.77        1.32     13.58 o 
  12   1 -16       11.71       20.48     15.54 o 
  -8   2 -16       35.22       -1.05     70.00 o 
  -7   2 -16       56.04       78.51     27.19 o 
  -6   2 -16       21.97       16.27     21.95 o 
  -5   2 -16       53.76       45.49     19.71 o 
  -4   2 -16      558.33      474.01     53.00 o 
   0   2 -16      179.36      131.70     34.49 o 
   1   2 -16     3950.85     4011.39    101.66 o 
   2   2 -16     4240.71     4323.99     56.87 o 
   3   2 -16      886.09      872.97     34.52 o 
   4   2 -16      833.28      874.86     23.17 o 
   5   2 -16      703.57      721.67     24.45 o 
   6   2 -16       14.08       12.55     11.76 o 
   7   2 -16     1163.14     1091.08     45.57 o 
   8   2 -16      757.85      812.60     34.38 o 
   9   2 -16      483.34      500.11     28.70 o 
  10   2 -16       18.13       28.30     14.55 o 
  11   2 -16      160.36      152.02     23.80 o 
  12   2 -16       71.30       46.46     17.35 o 
  -8   3 -16       11.12       17.79     36.21 o 
  -7   3 -16      147.00      126.08     30.58 o 
  -6   3 -16      744.12      730.85     51.77 o 
  -5   3 -16       51.02       79.79     31.42 o 
  -4   3 -16      284.87      189.39     38.95 o 
   0   3 -16      692.16      714.94     45.41 o 
   1   3 -16      211.15      186.43     24.43 o 
   2   3 -16      146.56      147.58     12.44 o 
   3   3 -16      322.59      322.43     17.38 o 
   4   3 -16       72.63       56.81     10.82 o 
   5   3 -16      430.44      423.25     16.06 o 
   6   3 -16      534.74      532.53     51.90 o 
   7   3 -16        8.90        5.41      9.21 o 
   8   3 -16      329.08      316.67     19.74 o 
   9   3 -16       11.95        4.50     10.63 o 
  10   3 -16       16.41       17.62     11.76 o 
  11   3 -16       63.95       46.85     13.82 o 
  12   3 -16        4.70       -9.13     14.66 o 
  -8   4 -16      186.27      145.94     34.30 o 
  -7   4 -16        8.66      -19.90     19.90 o 
  -6   4 -16      259.34      238.51     35.01 o 
  -5   4 -16      720.20      797.75     71.29 o 
  -4   4 -16       34.93       23.19     25.72 o 
   0   4 -16      941.98      848.60     44.85 o 
   1   4 -16     2002.65     1957.38     65.93 o 
   2   4 -16      160.55      169.39     18.36 o 
   3   4 -16      197.84      208.40     13.79 o 
   4   4 -16      191.51      204.56     13.34 o 
   5   4 -16       39.17       26.92      8.30 o 
   6   4 -16      111.53      111.19     10.74 o 
   7   4 -16      459.04      419.32     28.93 o 
   8   4 -16      551.81      531.87     24.34 o 
   9   4 -16      406.09      425.36     23.08 o 
  10   4 -16       15.60       -3.54     11.28 o 
  11   4 -16      252.33      217.27     23.39 o 
  12   4 -16       11.40        7.07     15.98 o 
  -8   5 -16       48.36       24.69     54.40 o 
  -7   5 -16      161.94       85.05     29.30 o 
  -6   5 -16      321.17      237.50     35.36 o 
  -5   5 -16      633.19      807.49     72.64 o 
  -4   5 -16      235.18      238.19     43.42 o 
   0   5 -16     2819.35     3158.50     89.42 o 
   1   5 -16     1051.94      929.82     45.92 o 
   2   5 -16      166.12      178.19     15.34 o 
   3   5 -16     1124.16     1098.29     41.18 o 
   4   5 -16     1265.58     1400.10     33.32 o 
   5   5 -16      168.79      189.07     12.37 o 
   6   5 -16     1678.16     1817.35     36.51 o 
   7   5 -16      805.20      849.44     29.95 o 
   8   5 -16      228.02      189.67     17.20 o 
   9   5 -16      111.70      140.31     16.30 o 
  10   5 -16       32.53       32.10     22.32 o 
  11   5 -16       50.65       40.21     13.96 o 
  12   5 -16        6.64        0.77     23.30 o 
  -8   6 -16       33.80       21.18     44.58 o 
  -7   6 -16       18.44       -3.18     36.86 o 
  -6   6 -16      155.33       66.29     34.06 o 
  -5   6 -16       68.27       24.00     28.30 o 
  -4   6 -16       62.75       27.28     26.74 o 
  -3   6 -16        2.54       26.15     23.89 o 
   0   6 -16      215.90      222.76     28.49 o 
   1   6 -16       23.41       28.07     17.04 o 
   2   6 -16      524.55      521.54     23.47 o 
   3   6 -16      764.54      750.07     22.91 o 
   4   6 -16      280.52      242.57     14.40 o 
   5   6 -16      325.52      354.23     15.80 o 
   6   6 -16       74.59       81.05     10.48 o 
   7   6 -16      356.28      400.84     25.54 o 
   8   6 -16      178.93      200.13     18.05 o 
   9   6 -16       57.06       73.06     16.20 o 
  10   6 -16       10.75       22.90     13.12 o 
  11   6 -16      155.22      136.57     17.97 o 
  12   6 -16      120.36       74.24     32.26 o 
  -8   7 -16      101.14      120.10     34.65 o 
  -7   7 -16      671.11      783.80     57.89 o 
  -6   7 -16      720.37      777.89     76.29 o 
  -5   7 -16       49.23       24.91     30.18 o 
  -4   7 -16      136.52      131.28     37.66 o 
  -3   7 -16      136.35      171.42     36.16 o 
   0   7 -16     1509.37     1568.25     62.23 o 
   1   7 -16       51.93       36.34     17.75 o 
   2   7 -16      659.39      650.88     38.34 o 
   3   7 -16      205.07      234.10     14.93 o 
   4   7 -16       78.46       54.11     10.27 o 
   5   7 -16       16.61       16.14      7.47 o 
   6   7 -16      697.51      677.72     22.36 o 
   7   7 -16      675.78      663.15     41.57 o 
   8   7 -16      160.81      145.86     16.99 o 
   9   7 -16      108.60      100.82     15.53 o 
  10   7 -16      197.38      200.90     19.73 o 
  11   7 -16       42.30       55.78     15.67 o 
  12   7 -16      100.15       74.36     20.37 o 
  -8   8 -16       66.59       22.37     27.59 o 
  -7   8 -16       17.28       32.39     37.56 o 
  -6   8 -16      126.45      187.45     46.70 o 
  -5   8 -16       60.16      100.34     39.49 o 
  -4   8 -16        6.72       28.57     27.55 o 
  -3   8 -16       64.46       30.40     27.28 o 
   0   8 -16      221.94      200.92     28.40 o 
   1   8 -16       11.75      -14.68     14.68 o 
   2   8 -16      184.31      211.91     25.72 o 
   3   8 -16      462.37      429.55     19.27 o 
   4   8 -16       82.10       83.99     11.09 o 
   5   8 -16      255.90      248.02     14.60 o 
   6   8 -16       64.33       74.26     12.20 o 
   7   8 -16       54.31       62.77     13.79 o 
   8   8 -16       29.42       40.12     13.32 o 
   9   8 -16       58.72       30.54     22.16 o 
  10   8 -16       52.16       64.42     15.62 o 
  11   8 -16      131.60      182.19     24.30 o 
  12   8 -16       47.96       35.14     28.95 o 
  -7   9 -16      142.62      113.79     44.44 o 
  -6   9 -16      258.92      233.02     51.22 o 
  -5   9 -16       82.03      156.68     41.59 o 
  -4   9 -16       34.88       55.58     31.21 o 
  -3   9 -16      414.81      507.26     54.61 o 
   0   9 -16      455.33      476.65     54.29 o 
   1   9 -16      454.65      548.11     38.83 o 
   2   9 -16       57.11       24.11     16.15 o 
   3   9 -16      556.23      533.12     21.55 o 
   4   9 -16      322.46      305.17     16.94 o 
   5   9 -16       63.94       51.77      9.59 o 
   6   9 -16     1595.95     1806.55     39.89 o 
   7   9 -16      929.33     1085.12     65.29 o 
   8   9 -16       19.96       20.33     12.35 o 
   9   9 -16      417.11      511.76     38.59 o 
  10   9 -16      145.88      210.53     19.51 o 
  11   9 -16        1.31      -19.61     19.61 o 
  -7  10 -16       40.26       82.21     43.63 o 
  -6  10 -16       46.92       73.71     38.42 o 
  -5  10 -16       13.00       -0.32     27.01 o 
  -4  10 -16       96.64       72.37     32.87 o 
  -3  10 -16       40.03        6.73     24.96 o 
   0  10 -16       79.73      118.53     37.99 o 
   1  10 -16      539.36      595.63     60.56 o 
   2  10 -16      247.33      209.39     30.78 o 
   3  10 -16       79.42       85.64     13.55 o 
   4  10 -16      103.95       90.26     12.06 o 
   5  10 -16        1.46       -5.08      7.60 o 
   6  10 -16      239.12      239.31     21.72 o 
   7  10 -16       84.01       49.70     21.94 o 
   8  10 -16       17.42       20.39     14.06 o 
   9  10 -16      188.07      195.53     19.02 o 
  10  10 -16       38.63       33.36     22.26 o 
  11  10 -16       21.37       18.79     17.18 o 
  -7  11 -16      425.88      425.96     67.31 o 
  -6  11 -16      414.97      356.99     59.13 o 
  -5  11 -16        0.64        9.68     29.81 o 
  -4  11 -16      107.93      118.53     38.36 o 
  -3  11 -16      468.61      524.48     59.94 o 
  -2  11 -16       54.68       36.86     25.18 o 
   0  11 -16      425.27      364.47     51.27 o 
   1  11 -16       60.62       65.75     31.93 o 
   2  11 -16       60.04       65.52     25.88 o 
   3  11 -16      136.23      135.77     18.47 o 
   4  11 -16      104.60       98.82     17.86 o 
   5  11 -16       64.70       57.09     11.78 o 
   6  11 -16       83.31       88.53     12.86 o 
   7  11 -16      170.94      167.03     19.62 o 
   8  11 -16      182.10      227.99     24.75 o 
   9  11 -16       91.50       59.37     21.76 o 
  10  11 -16      219.76      234.28     21.59 o 
  11  11 -16       29.14       61.89     18.93 o 
  -6  12 -16       30.20       45.36     39.06 o 
  -5  12 -16       48.70       93.19     39.92 o 
  -4  12 -16       70.19       49.12     33.57 o 
  -3  12 -16       74.29       53.64     31.10 o 
  -2  12 -16       30.47       23.89     26.36 o 
   0  12 -16       43.35       52.35     29.11 o 
   1  12 -16       42.97       50.24     24.13 o 
   2  12 -16      187.78      204.12     38.87 o 
   3  12 -16      419.98      429.42     79.25 o 
   4  12 -16      175.57      163.45     15.09 o 
   5  12 -16      194.42      246.31     16.57 o 
   6  12 -16       90.41       86.60     13.60 o 
   7  12 -16      294.18      331.46     37.97 o 
   8  12 -16      209.46      231.96     22.93 o 
   9  12 -16       79.28       84.90     16.46 o 
  10  12 -16       73.73       59.62     19.01 o 
  11  12 -16       23.67       12.47     45.68 o 
  -6  13 -16      298.79      279.73     60.58 o 
  -5  13 -16        6.77      -11.24     30.02 o 
  -4  13 -16       57.04       38.42     34.65 o 
  -3  13 -16      209.46      116.65     38.63 o 
  -2  13 -16      168.58      178.25     40.78 o 
   0  13 -16      135.66      172.87     44.23 o 
   1  13 -16      377.88      443.57     39.85 o 
   2  13 -16       19.54       30.79     19.07 o 
   3  13 -16      107.14      120.29     24.01 o 
   4  13 -16      330.25      369.67     27.46 o 
   5  13 -16       41.02       23.80     10.01 o 
   6  13 -16      341.47      295.69     19.81 o 
   7  13 -16       75.89       49.91     16.07 o 
   8  13 -16       24.94       24.99     15.65 o 
   9  13 -16      116.35      103.00     17.74 o 
  10  13 -16       81.56       21.42     18.19 o 
  -6  14 -16      279.96      341.38     65.69 o 
  -5  14 -16      171.98      261.76     54.93 o 
  -4  14 -16       46.32       27.87     32.61 o 
  -3  14 -16       54.67       21.52     28.41 o 
  -2  14 -16       24.17        0.65     26.63 o 
   0  14 -16       14.10       -0.32     31.10 o 
   1  14 -16       68.14       18.91     21.97 o 
   2  14 -16      670.20      725.83     46.73 o 
   3  14 -16      163.16      213.44     29.58 o 
   4  14 -16        7.06        0.57     12.94 o 
   5  14 -16      105.40      101.45     15.80 o 
   6  14 -16       55.33       43.31     13.27 o 
   7  14 -16      131.33      108.77     19.27 o 
   8  14 -16      183.96      127.71     20.39 o 
   9  14 -16      123.38       98.56     17.91 o 
  10  14 -16       32.98       28.64     19.07 o 
  -5  15 -16      205.78      265.63     56.33 o 
  -4  15 -16      109.63      184.01     48.91 o 
  -3  15 -16       88.61       91.36     38.79 o 
  -2  15 -16       79.41       72.69     34.38 o 
   0  15 -16       14.40       44.44     37.34 o 
   1  15 -16       29.85       28.10     28.68 o 
   2  15 -16      183.15      198.97     49.96 o 
   3  15 -16      312.68      301.50     33.17 o 
   4  15 -16       20.38       15.97     17.58 o 
   5  15 -16       80.69       83.50     14.67 o 
   6  15 -16       39.64       24.21     13.13 o 
   7  15 -16       96.47      121.92     20.74 o 
   8  15 -16      190.29      206.73     24.15 o 
   9  15 -16       30.31       22.81     18.44 o 
  -5  16 -16       52.07       40.51     42.34 o 
  -4  16 -16      434.64      518.88     68.44 o 
  -3  16 -16       43.55       12.11     33.95 o 
  -2  16 -16      210.45      308.89     53.00 o 
   0  16 -16       26.08       46.11     35.46 o 
   1  16 -16       54.98       55.57     25.77 o 
   2  16 -16      483.00      444.36     75.03 o 
   3  16 -16      237.89      211.98     31.02 o 
   4  16 -16       61.94       81.88     21.75 o 
   5  16 -16        3.17       31.41     14.14 o 
   6  16 -16       73.09       69.51     15.68 o 
   7  16 -16      129.99      105.29     19.99 o 
   8  16 -16      385.77      421.79     31.26 o 
   9  16 -16       90.28       60.82     23.33 o 
  -4  17 -16       23.13       23.14     38.79 o 
  -3  17 -16      114.03      122.19     41.91 o 
  -2  17 -16       47.65       51.87     34.86 o 
   0  17 -16       55.21       71.02     44.28 o 
   1  17 -16      173.26      168.48     33.69 o 
   2  17 -16      192.97      237.60     35.21 o 
   3  17 -16      156.85      147.41     64.91 o 
   4  17 -16       18.50       31.97     18.47 o 
   5  17 -16        1.01       -7.82     16.54 o 
   6  17 -16        1.43      -12.63     14.59 o 
   7  17 -16        8.42       25.04     17.80 o 
   8  17 -16       40.21       27.39     21.66 o 
  -4  18 -16       35.43       69.03     43.20 o 
  -3  18 -16      104.44       99.00     43.04 o 
  -2  18 -16       84.31       52.08     35.89 o 
   0  18 -16       49.78       59.18     47.19 o 
   1  18 -16       80.94       89.01     30.84 o 
   2  18 -16      145.16      170.54     58.94 o 
   3  18 -16        4.00      -15.05     19.82 o 
   4  18 -16        6.55        3.24     17.00 o 
   5  18 -16       29.55       32.61     17.26 o 
   6  18 -16        8.29        5.66     18.62 o 
   7  18 -16       58.78       91.41     36.91 o 
   8  18 -16       47.71       72.44     33.20 o 
  -3  19 -16        4.23       12.86     37.39 o 
  -2  19 -16      138.48      165.23     48.53 o 
   0  19 -16       28.37       60.64     42.72 o 
   1  19 -16       73.39       64.88     30.52 o 
   2  19 -16      105.90      126.63     70.11 o 
   3  19 -16       47.41       54.52     26.80 o 
   4  19 -16       33.08       53.19     21.76 o 
   5  19 -16       28.96       78.11     21.22 o 
   6  19 -16       18.57       46.06     27.60 o 
   7  19 -16       28.04       33.30     34.11 o 
  -2  20 -16       35.39       36.16     39.44 o 
   0  20 -16       17.03      -37.12     39.65 o 
   1  20 -16      102.03      108.64     32.47 o 
   2  20 -16       54.32       90.18     29.17 o 
   3  20 -16        9.09       22.22     28.44 o 
   4  20 -16       68.25      102.28     25.91 o 
   5  20 -16       84.99      107.89     34.14 o 
   6  20 -16        2.65      -23.89     23.89 o 
   0  21 -16       47.81       62.68     48.69 o 
   1  21 -16      153.85      113.73     51.22 o 
   2  21 -16      100.12      121.65     46.33 o 
   3  21 -16       14.90      -13.92     25.84 o 
   4  21 -16       41.09       28.62     38.47 o 
   5  21 -16       30.33       39.23     40.35 o 
   1  22 -16       21.48      -24.42     27.77 o 
   2  22 -16       34.31       60.17     30.43 o 
   3  22 -16        6.12       -7.49     36.56 o 
  -9   1 -15      190.99      152.41     37.97 o 
  -8   1 -15      480.85      531.36     65.05 o 
  -7   1 -15      296.57      352.14     52.16 o 
  -6   1 -15       54.59      104.89     25.79 o 
  -5   1 -15      583.37      586.86     43.71 o 
  -4   1 -15      124.81      135.13     24.86 o 
  -3   1 -15      270.10      287.80     39.17 o 
   0   1 -15     1308.68     1336.04     55.10 o 
   1   1 -15      610.16      576.87     32.83 o 
   2   1 -15       73.38       79.06      9.47 o 
   3   1 -15      114.53      112.44     10.24 o 
   4   1 -15     1937.95     1922.12     37.82 o 
   5   1 -15     3644.66     3808.43     57.71 o 
   6   1 -15      177.39      186.58     18.26 o 
   7   1 -15       85.10       61.54     13.69 o 
   8   1 -15      745.44      796.77     42.50 o 
   9   1 -15      163.11      169.33     18.45 o 
  10   1 -15      168.22      180.40     29.83 o 
  11   1 -15      526.90      495.94     27.64 o 
  12   1 -15      164.30       80.83     17.41 o 
  -9   2 -15      109.72       70.35     57.54 o 
  -8   2 -15        5.40        6.94     23.64 o 
  -7   2 -15       46.57       54.29     24.10 o 
  -6   2 -15       15.57       30.04     19.92 o 
  -5   2 -15       26.00       21.63     31.56 o 
  -4   2 -15      151.03       84.06     22.84 o 
  -3   2 -15      247.64      233.62     36.48 o 
   0   2 -15      103.53       91.00     39.25 o 
   1   2 -15       41.15       54.11     16.58 o 
   2   2 -15      672.36      647.83     19.82 o 
   3   2 -15      239.06      264.56     13.61 o 
   4   2 -15       36.36       10.18      6.35 o 
   5   2 -15       59.79       71.92      9.20 o 
   6   2 -15      322.92      297.00     21.29 o 
   7   2 -15       48.45       53.97     13.29 o 
   8   2 -15       83.50       97.92     15.79 o 
   9   2 -15       20.33       -2.91     16.30 o 
  10   2 -15       15.01        6.96     33.39 o 
  11   2 -15        0.47       -4.51     15.12 o 
  12   2 -15       15.66       21.92     12.41 o 
  -9   3 -15       44.92       35.10     28.41 o 
  -8   3 -15      378.11      355.27     44.51 o 
  -7   3 -15      103.61      102.24     31.88 o 
  -6   3 -15        6.33        4.82     27.20 o 
  -5   3 -15      244.39      229.01     35.38 o 
  -4   3 -15      109.47       80.74     41.11 o 
  -3   3 -15      405.03      407.46     46.16 o 
   0   3 -15      211.74      204.38     25.05 o 
   1   3 -15      507.99      514.76     45.25 o 
   2   3 -15       32.84       25.08      7.42 o 
   3   3 -15      116.60      115.16     10.42 o 
   4   3 -15      307.44      300.85     23.75 o 
   5   3 -15     1481.39     1433.49     27.66 o 
   6   3 -15       98.14      101.04     12.71 o 
   7   3 -15      113.08       87.42     14.94 o 
   8   3 -15      810.29      816.30     33.02 o 
   9   3 -15       28.88       29.16     19.32 o 
  10   3 -15       32.98       44.05     11.55 o 
  11   3 -15      255.91      236.59     17.96 o 
  12   3 -15      207.28      172.91     21.82 o 
  -9   4 -15      257.99      216.21     40.30 o 
  -8   4 -15        1.68      -20.83     20.83 o 
  -7   4 -15      323.11      248.80     37.29 o 
  -6   4 -15      204.92      235.94     34.25 o 
  -5   4 -15       59.12       47.71     21.15 o 
  -4   4 -15       62.05       76.58     45.49 o 
  -3   4 -15      204.99      226.94     37.56 o 
   0   4 -15      930.69      967.48     45.65 o 
   1   4 -15      610.92      599.44     36.03 o 
   2   4 -15      417.89      452.24     27.50 o 
   3   4 -15      414.95      413.34     20.84 o 
   4   4 -15      514.97      509.88     17.39 o 
   5   4 -15      196.72      194.87     12.68 o 
   6   4 -15      757.51      811.16     38.87 o 
   7   4 -15      117.54      119.17     13.59 o 
   8   4 -15      247.57      241.46     17.41 o 
   9   4 -15       48.64       64.83     12.76 o 
  10   4 -15      245.58      194.00     16.96 o 
  11   4 -15       11.53       10.87     11.85 o 
  12   4 -15       21.08       15.09     13.53 o 
  -9   5 -15       19.26      -10.01     36.53 o 
  -8   5 -15      119.33       76.71     28.59 o 
  -7   5 -15       10.00      -18.71     18.71 o 
  -6   5 -15       79.47       59.54     30.08 o 
  -5   5 -15       75.58       80.96     24.13 o 
  -4   5 -15       96.63       89.26     29.70 o 
  -3   5 -15        0.92       -3.28     19.80 o 
   0   5 -15      957.62     1045.14     46.98 o 
   1   5 -15      280.19      277.48     26.28 o 
   2   5 -15     1095.32     1150.85     36.52 o 
   3   5 -15      245.61      212.66     13.13 o 
   4   5 -15      458.50      514.39     21.65 o 
   5   5 -15      760.86      784.52     25.77 o 
   6   5 -15       54.60       53.07     16.38 o 
   7   5 -15      104.91       77.65     12.48 o 
   8   5 -15      599.67      630.31     25.23 o 
   9   5 -15       21.11       23.95     11.35 o 
  10   5 -15       43.76       33.72     15.56 o 
  11   5 -15      441.14      418.82     22.95 o 
  12   5 -15      140.92      129.63     20.48 o 
  -8   6 -15        2.35      -14.24     22.06 o 
  -7   6 -15      116.48      130.94     31.48 o 
  -6   6 -15      758.77      758.28     53.95 o 
  -5   6 -15      416.78      367.32     53.53 o 
  -4   6 -15      504.53      493.86     54.56 o 
  -3   6 -15      660.45      678.79     55.47 o 
  -2   6 -15      114.78       98.19     27.01 o 
   0   6 -15     1256.98     1316.39     53.98 o 
   1   6 -15      230.89      228.31     26.06 o 
   2   6 -15      201.51      187.45     13.21 o 
   3   6 -15      872.91      900.63     24.05 o 
   4   6 -15      729.67      673.30     20.40 o 
   5   6 -15      230.97      195.70     11.98 o 
   6   6 -15      652.48      641.83     20.24 o 
   7   6 -15      947.90      987.41     32.54 o 
   8   6 -15      123.66      150.04     17.48 o 
   9   6 -15      117.17      135.60     14.72 o 
  10   6 -15      161.34      155.38     17.13 o 
  11   6 -15       13.90       25.42     12.27 o 
  12   6 -15        5.57       21.20     17.06 o 
  -8   7 -15       20.80       25.16     24.31 o 
  -7   7 -15       34.91       25.92     23.59 o 
  -6   7 -15      108.66      194.98     46.22 o 
  -5   7 -15      143.36      116.00     35.94 o 
  -4   7 -15        3.75       15.23     25.02 o 
  -3   7 -15       30.51       11.89     23.30 o 
  -2   7 -15      630.38      803.56     55.63 o 
   0   7 -15       98.61       54.93     30.37 o 
   1   7 -15       20.88       36.90     17.21 o 
   2   7 -15      202.33      169.63     15.64 o 
   3   7 -15       46.24       35.60      8.72 o 
   4   7 -15       56.87       46.79      8.99 o 
   5   7 -15      224.05      240.44     13.23 o 
   6   7 -15       55.53       39.90      8.75 o 
   7   7 -15      112.15      121.20     14.96 o 
   8   7 -15       76.81       77.26     12.55 o 
   9   7 -15       26.92        4.58     10.95 o 
  10   7 -15       25.14       21.03     19.35 o 
  11   7 -15       96.05      105.60     15.38 o 
  12   7 -15       69.31       86.14     21.70 o 
  -8   8 -15        5.66        7.07     25.28 o 
  -7   8 -15      105.60      114.55     41.11 o 
  -6   8 -15      101.23      168.89     44.44 o 
  -5   8 -15       15.31       64.19     31.04 o 
  -4   8 -15       81.59      102.33     35.30 o 
  -3   8 -15      479.73      596.63     55.96 o 
  -2   8 -15      165.90      155.33     33.14 o 
   0   8 -15      273.65      234.86     29.56 o 
   1   8 -15      293.95      286.00     46.24 o 
   2   8 -15       68.16       70.68     12.01 o 
   3   8 -15      520.78      558.88     33.48 o 
   4   8 -15      791.78      778.31     26.50 o 
   5   8 -15        7.50        7.92      7.24 o 
   6   8 -15      618.69      589.94     20.87 o 
   7   8 -15     1182.89     1279.66     37.90 o 
   8   8 -15      187.26      181.72     16.51 o 
   9   8 -15      201.02      238.80     18.36 o 
  10   8 -15      410.32      397.04     22.48 o 
  11   8 -15       22.18       16.64     19.78 o 
  12   8 -15      159.49      184.38     38.30 o 
  -8   9 -15       40.46       57.21     30.28 o 
  -7   9 -15       47.17       33.90     36.53 o 
  -6   9 -15       53.82       26.36     30.02 o 
  -5   9 -15       40.54        7.64     26.69 o 
  -4   9 -15       39.81       49.88     29.16 o 
  -3   9 -15       69.44      121.76     33.04 o 
  -2   9 -15       38.33       54.23     25.13 o 
   0   9 -15      125.48      122.38     24.90 o 
   1   9 -15       34.67       45.69     18.05 o 
   2   9 -15      165.75      126.23     21.50 o 
   3   9 -15      305.45      306.59     16.69 o 
   4   9 -15       50.57       32.72      8.88 o 
   5   9 -15      124.92      105.25     10.97 o 
   6   9 -15       73.72       51.78     10.17 o 
   7   9 -15       76.49       85.54     13.33 o 
   8   9 -15      271.62      261.80     26.67 o 
   9   9 -15       21.92       20.43     13.46 o 
  10   9 -15        1.75       10.41     11.79 o 
  11   9 -15        0.80      -11.89     11.89 o 
  12   9 -15       33.30       43.32     17.36 o 
  -8  10 -15        3.47      102.23     48.91 o 
  -7  10 -15      136.45      131.44     45.36 o 
  -6  10 -15      250.54      319.86     55.63 o 
  -5  10 -15        8.29       20.01     29.75 o 
  -4  10 -15      458.45      447.70     55.79 o 
  -3  10 -15      267.49      192.83     39.49 o 
  -2  10 -15      206.01      229.74     40.35 o 
  -1  10 -15      441.62      560.74     52.35 o 
   0  10 -15      853.29      838.59     66.12 o 
   1  10 -15       52.27       26.38     17.52 o 
   2  10 -15      152.38      101.26     20.27 o 
   3  10 -15      556.86      589.12     21.95 o 
   4  10 -15      304.88      316.37     16.74 o 
   5  10 -15        9.48       20.79      8.15 o 
   6  10 -15      360.82      371.73     27.70 o 
   7  10 -15      779.28      790.70     28.87 o 
   8  10 -15        3.10        1.61     12.58 o 
   9  10 -15       17.04       14.17     12.12 o 
  10  10 -15       85.99       68.93     19.87 o 
  11  10 -15        4.70        7.01     16.86 o 
  -7  11 -15       92.62       96.95     43.04 o 
  -6  11 -15       37.90       53.37     37.02 o 
  -5  11 -15        1.39       51.17     33.47 o 
  -4  11 -15        2.01       13.45     25.13 o 
  -3  11 -15      287.08      214.52     41.16 o 
  -2  11 -15      179.25      187.40     37.93 o 
  -1  11 -15      256.39      307.92     42.50 o 
   0  11 -15      840.17      860.16     70.38 o 
   1  11 -15      589.05      596.66     40.90 o 
   2  11 -15       35.44       10.71     33.01 o 
   3  11 -15      118.23       77.69     12.97 o 
   4  11 -15      234.75      203.19     14.90 o 
   5  11 -15      425.93      391.61     20.50 o 
   6  11 -15      811.28      863.09     27.19 o 
   7  11 -15      170.89      189.38     18.22 o 
   8  11 -15       47.05       62.46     18.02 o 
   9  11 -15       43.93       47.98     13.44 o 
  10  11 -15       22.27       28.08     13.91 o 
  11  11 -15       83.97       57.14     18.24 o 
  -7  12 -15      162.39       90.98     45.73 o 
  -6  12 -15      115.95       87.86     40.73 o 
  -5  12 -15       24.89       26.69     30.18 o 
  -4  12 -15       53.24      101.85     37.29 o 
  -3  12 -15      208.10      167.17     41.16 o 
  -2  12 -15       69.64       90.01     31.21 o 
  -1  12 -15      226.54      276.34     42.29 o 
   0  12 -15      186.13       83.23     32.50 o 
   1  12 -15      607.19      506.73     45.65 o 
   2  12 -15       37.78       -1.55     15.97 o 
   3  12 -15      364.68      322.05     20.93 o 
   4  12 -15      441.92      450.41     20.24 o 
   5  12 -15      159.88      199.90     15.37 o 
   6  12 -15      336.42      322.80     19.05 o 
   7  12 -15      666.25      779.15     30.83 o 
   8  12 -15       17.79       28.43     12.90 o 
   9  12 -15       28.96       28.33     13.40 o 
  10  12 -15      222.04      179.20     19.89 o 
  11  12 -15        5.23       11.24     16.50 o 
  -7  13 -15       42.28      123.43     47.83 o 
  -6  13 -15      120.22      171.10     46.38 o 
  -5  13 -15        7.76       43.31     32.71 o 
  -4  13 -15       54.46       17.86     28.57 o 
  -3  13 -15      126.51      106.59     34.92 o 
  -2  13 -15      572.52      632.03     61.93 o 
  -1  13 -15      756.33      818.41     64.35 o 
   0  13 -15      651.76      851.18     67.74 o 
   1  13 -15       12.05       36.72     19.91 o 
   2  13 -15       90.15       95.72     36.32 o 
   3  13 -15      118.82      163.37     24.56 o 
   4  13 -15      807.15      880.75     27.01 o 
   5  13 -15      211.45      196.40     14.84 o 
   6  13 -15      115.26      127.18     18.52 o 
   7  13 -15       51.84       43.13     13.62 o 
   8  13 -15        7.72        8.80     12.64 o 
   9  13 -15       14.86       17.27     12.94 o 
  10  13 -15       28.48       31.35     17.72 o 
  11  13 -15       54.96       33.45     34.57 o 
  -6  14 -15       48.53       33.63     37.12 o 
  -5  14 -15       12.66       51.92     35.99 o 
  -4  14 -15       76.24       21.41     30.02 o 
  -3  14 -15       49.91       81.24     35.99 o 
  -2  14 -15        0.77       40.94     27.66 o 
  -1  14 -15      189.64      165.29     39.17 o 
   0  14 -15      250.33      202.30     46.43 o 
   1  14 -15      103.33      159.80     28.23 o 
   2  14 -15      323.66      343.84     83.40 o 
   3  14 -15      597.96      649.02     67.12 o 
   4  14 -15        5.39        2.95     11.20 o 
   5  14 -15      100.02      129.54     28.24 o 
   6  14 -15        4.30       15.51     10.84 o 
   7  14 -15       53.76       41.44     20.16 o 
   8  14 -15       81.99       91.07     16.64 o 
   9  14 -15       10.99       22.23     14.40 o 
  10  14 -15        9.01       -2.05     16.85 o 
  -6  15 -15        6.26       14.58     39.06 o 
  -5  15 -15       72.92      100.45     42.02 o 
  -4  15 -15       27.97       -3.50     27.71 o 
  -3  15 -15      136.32      167.81     42.18 o 
  -2  15 -15      385.84      385.40     54.50 o 
  -1  15 -15      326.41      355.54     51.81 o 
   0  15 -15       91.64      134.19     27.55 o 
   1  15 -15       48.21       33.67     21.90 o 
   2  15 -15       31.56       15.59     29.97 o 
   3  15 -15      227.86      259.94     31.01 o 
   4  15 -15       37.73       28.01     14.60 o 
   5  15 -15      418.61      487.99     23.15 o 
   6  15 -15      396.34      387.78     22.60 o 
   7  15 -15       18.38       10.80     13.41 o 
   8  15 -15      203.74      179.45     20.25 o 
   9  15 -15       36.99       47.95     15.94 o 
  10  15 -15       16.89       20.79     18.18 o 
  -5  16 -15       78.20      126.44     46.59 o 
  -4  16 -15       86.48       92.17     41.16 o 
  -3  16 -15       49.09       68.22     36.21 o 
  -2  16 -15      164.90      111.80     40.14 o 
  -1  16 -15       17.65       -3.07     25.45 o 
   0  16 -15        7.65       -5.19     22.36 o 
   1  16 -15        5.91      -16.79     26.93 o 
   2  16 -15       81.20       76.32     24.63 o 
   3  16 -15       70.55       49.11     20.86 o 
   4  16 -15       73.48      103.82     29.75 o 
   5  16 -15        2.51       -2.33     10.95 o 
   6  16 -15       42.63       33.34     14.09 o 
   7  16 -15        4.95       -0.39     13.45 o 
   8  16 -15       81.98       90.72     18.18 o 
   9  16 -15       44.50       62.74     19.86 o 
  -5  17 -15       40.98       30.29     39.22 o 
  -4  17 -15       16.45       -0.81     31.64 o 
  -3  17 -15       25.83       16.79     31.96 o 
  -2  17 -15      643.20      824.22     76.19 o 
  -1  17 -15      389.24      315.77     51.87 o 
   0  17 -15       20.42        3.96     20.61 o 
   1  17 -15      190.60      201.81     51.36 o 
   2  17 -15      122.48       65.14     25.59 o 
   3  17 -15       28.13       39.00     21.37 o 
   4  17 -15      213.29      264.50     57.41 o 
   5  17 -15       98.88       79.45     16.92 o 
   6  17 -15       82.51       82.86     17.88 o 
   7  17 -15        3.73       -8.21     14.08 o 
   8  17 -15       41.86       25.98     16.33 o 
   9  17 -15       17.11       20.42     18.90 o 
  -4  18 -15        7.58        3.01     34.92 o 
  -3  18 -15        1.89       11.89     31.64 o 
  -2  18 -15       82.85      129.13     43.20 o 
  -1  18 -15      132.05      214.73     48.42 o 
   0  18 -15       56.21       18.72     24.10 o 
   1  18 -15      108.34      103.28     30.21 o 
   2  18 -15      114.19      128.11     29.63 o 
   3  18 -15       11.32       48.95     23.27 o 
   4  18 -15        1.42       20.99     17.97 o 
   5  18 -15       80.15      116.75     21.59 o 
   6  18 -15       15.97        1.93     15.58 o 
   7  18 -15       44.84       52.30     22.36 o 
   8  18 -15       80.32      113.49     23.85 o 
  -4  19 -15       40.56      106.05     45.52 o 
  -3  19 -15       13.57       -5.43     32.34 o 
  -2  19 -15      113.56      115.41     46.33 o 
  -1  19 -15       22.44       26.58     32.44 o 
   0  19 -15       74.90       52.56     26.41 o 
   1  19 -15       17.80      -14.79     23.08 o 
   2  19 -15       96.91      114.25     54.50 o 
   3  19 -15       50.28       45.81     23.25 o 
   4  19 -15       62.17       70.86     22.54 o 
   5  19 -15      134.57      181.57     38.01 o 
   6  19 -15      100.64      100.93     24.36 o 
   7  19 -15       25.79      -17.43     30.18 o 
   8  19 -15      111.18       79.06     25.56 o 
  -3  20 -15       21.94        3.93     35.73 o 
  -2  20 -15       28.47       49.77     38.31 o 
  -1  20 -15       82.55       92.43     43.58 o 
   0  20 -15       61.75       78.21     29.41 o 
   1  20 -15       26.09       14.08     26.68 o 
   2  20 -15       41.05       55.84     27.65 o 
   3  20 -15        5.07      -10.64     21.43 o 
   4  20 -15       32.04       58.50     22.58 o 
   5  20 -15       51.76       92.79     55.23 o 
   6  20 -15       22.65        5.97     25.23 o 
   7  20 -15       26.45      -27.82     27.82 o 
  -2  21 -15       49.00       28.95     40.62 o 
  -1  21 -15        6.47        0.11     33.84 o 
   0  21 -15       27.68       13.41     24.52 o 
   1  21 -15      221.06      222.56     38.40 o 
   2  21 -15       27.24      -22.64     22.64 o 
   3  21 -15       26.58       41.57     26.48 o 
   4  21 -15       17.54       26.92     39.79 o 
   5  21 -15        9.66       46.60     19.16 o 
   6  21 -15       24.04        6.51     27.39 o 
   0  22 -15       25.61        9.05     26.77 o 
   1  22 -15       72.42       31.74     32.03 o 
   2  22 -15       48.33       59.96     30.54 o 
   3  22 -15       28.53       43.30     26.95 o 
   4  22 -15       39.62       94.41     54.26 o 
   5  22 -15        7.32      -10.72     17.34 o 
   2  23 -15       44.31       54.04     30.89 o 
  -9   0 -14       18.74       42.50     37.61 o 
  -8   0 -14      583.25      564.13     74.14 o 
  -7   0 -14       43.13       90.23     36.16 o 
  -6   0 -14      198.38      255.68     47.45 o 
  -5   0 -14     3462.50     3850.14    154.58 o 
  -4   0 -14     3933.28     4166.72    155.01 o 
  -3   0 -14      283.50      296.67     39.98 o 
   0   0 -14      384.01      432.10     43.74 o 
   1   0 -14     1956.65     1947.17     37.06 o 
   2   0 -14     3010.82     3083.81     64.66 o 
   3   0 -14       31.40       27.18     11.31 o 
   4   0 -14       51.45       28.47     11.38 o 
   5   0 -14     6004.97     5972.60    111.98 o 
   6   0 -14      806.29      767.56     42.24 o 
   7   0 -14      884.51      729.90     41.43 o 
   8   0 -14      471.31      429.46     33.30 o 
   9   0 -14      316.28      296.35     29.22 o 
  10   0 -14       10.74        6.83     16.79 o 
  11   0 -14      182.73      132.03     25.23 o 
  12   0 -14      338.34      368.29     33.41 o 
  13   0 -14       97.16      101.20     23.30 o 
  -9   1 -14        1.41        7.32     24.06 o 
  -8   1 -14       11.46       17.70     24.27 o 
  -7   1 -14       15.60      -12.67     21.47 o 
  -6   1 -14      112.74      115.44     26.23 o 
  -5   1 -14      120.97      129.59     25.83 o 
  -4   1 -14       10.05        0.50     15.51 o 
  -3   1 -14      125.57      128.80     21.47 o 
  -2   1 -14       60.34       52.57     22.54 o 
   0   1 -14      396.88      425.95     34.62 o 
   1   1 -14       55.07       52.78      5.54 o 
   2   1 -14      346.77      289.62     13.75 o 
   3   1 -14     1119.91     1079.83     24.03 o 
   4   1 -14      443.64      424.42     16.24 o 
   5   1 -14       38.17       32.06      9.19 o 
   6   1 -14      271.86      235.65     18.29 o 
   7   1 -14      114.88       77.56     13.39 o 
   8   1 -14      151.17      186.40     59.40 o 
   9   1 -14       58.57       23.24     12.23 o 
  10   1 -14       85.07       64.87     14.47 o 
  11   1 -14      144.70      150.53     24.78 o 
  12   1 -14        6.85       29.03     13.98 o 
  13   1 -14       48.44       30.04     24.96 o 
  -9   2 -14        9.48       64.99     27.41 o 
  -8   2 -14       81.47      106.48     30.10 o 
  -7   2 -14       16.59      -14.12     18.32 o 
  -6   2 -14      285.29      290.22     36.08 o 
  -5   2 -14      684.00      725.81     46.96 o 
  -4   2 -14     1227.62     1291.94     91.82 o 
  -3   2 -14        7.99       -2.29     11.91 o 
  -2   2 -14      221.32      262.51     33.73 o 
   0   2 -14        3.12        3.27     15.33 o 
   1   2 -14      468.05      463.79     13.73 o 
   2   2 -14     2746.44     2788.29     43.64 o 
   3   2 -14       73.92       53.65      8.85 o 
   4   2 -14      118.14      121.70     13.30 o 
   5   2 -14     1624.83     1678.28     31.80 o 
   6   2 -14      277.06      249.05     24.64 o 
   7   2 -14       13.68       18.01     10.11 o 
   8   2 -14      588.25      582.44     38.31 o 
   9   2 -14     1755.24     1816.24     48.31 o 
  10   2 -14        9.85       32.12     12.81 o 
  11   2 -14      210.29      236.29     20.39 o 
  12   2 -14      318.21      304.20     18.60 o 
  13   2 -14       17.51       28.16     14.90 o 
  -9   3 -14      231.43      170.06     41.70 o 
  -8   3 -14      122.51      101.49     28.30 o 
  -7   3 -14      197.56      258.37     36.38 o 
  -6   3 -14      214.66      198.84     31.27 o 
  -5   3 -14       58.95       60.33     20.91 o 
  -4   3 -14      676.07      769.02     43.44 o 
  -3   3 -14     2143.43     2216.17     70.66 o 
  -2   3 -14      299.45      349.13     38.15 o 
   0   3 -14      606.62      636.31     36.74 o 
   1   3 -14       32.72       33.89      5.50 o 
   2   3 -14     2334.30     2371.08     39.48 o 
   3   3 -14     1821.22     1791.05     51.46 o 
   4   3 -14     1016.50      961.71     22.19 o 
   5   3 -14      144.75      136.36      9.28 o 
   6   3 -14       33.39       35.10     10.59 o 
   7   3 -14        9.41       10.42     10.47 o 
   8   3 -14        0.94        2.53     10.63 o 
   9   3 -14      301.02      284.24     27.58 o 
  10   3 -14       54.22       71.41     13.77 o 
  11   3 -14        8.38        5.02     12.59 o 
  12   3 -14       85.21       69.27     13.38 o 
  13   3 -14       19.95       -5.95     13.58 o 
  -9   4 -14        6.77      -14.11     23.32 o 
  -8   4 -14      180.72      143.59     30.95 o 
  -7   4 -14       44.71      -16.68     16.68 o 
  -6   4 -14      128.88       86.51     24.13 o 
  -5   4 -14      961.38      936.07     92.57 o 
  -4   4 -14      655.91      682.02     56.49 o 
  -3   4 -14       15.16       -3.17     19.53 o 
  -2   4 -14      416.23      463.73     43.10 o 
   0   4 -14      716.01      703.03     38.37 o 
   1   4 -14      122.08      134.36      9.94 o 
   2   4 -14     2339.61     2339.69     39.50 o 
   3   4 -14        6.73       -5.40      5.45 o 
   4   4 -14      674.09      614.87     31.30 o 
   5   4 -14      530.91      478.57     15.28 o 
   6   4 -14      138.43       97.95     11.82 o 
   7   4 -14      375.65      391.87     22.78 o 
   8   4 -14      846.63      884.22     45.71 o 
   9   4 -14       98.86       80.77     11.69 o 
  10   4 -14      141.24      142.48     13.81 o 
  11   4 -14       23.34        4.62     10.35 o 
  12   4 -14       39.00       43.78     13.99 o 
  13   4 -14       29.48       18.24     15.99 o 
  -9   5 -14      178.02      145.65     38.33 o 
  -8   5 -14        5.03      -18.89     20.74 o 
  -7   5 -14      149.16      134.20     29.09 o 
  -6   5 -14       85.86       40.77     22.81 o 
  -5   5 -14       65.81       31.37     27.17 o 
  -4   5 -14      433.03      411.33     49.02 o 
  -3   5 -14      512.23      609.65     53.16 o 
  -2   5 -14      353.20      453.83     42.29 o 
   0   5 -14      882.63      867.07     42.09 o 
   1   5 -14      256.82      228.12     15.96 o 
   2   5 -14      632.23      580.94     18.97 o 
   3   5 -14     1805.18     1844.26     55.17 o 
   4   5 -14     1944.72     1957.30     34.36 o 
   5   5 -14      739.05      726.87     18.72 o 
   6   5 -14       79.29       84.72     16.37 o 
   7   5 -14       54.98       59.04     11.02 o 
   8   5 -14      143.09      132.17     17.78 o 
   9   5 -14        4.77        5.31      9.35 o 
  10   5 -14      877.94      949.59     28.14 o 
  11   5 -14      556.32      582.41     23.19 o 
  12   5 -14       86.19      100.21     14.37 o 
  -9   6 -14       39.90       21.12     32.07 o 
  -8   6 -14        1.71        5.69     23.70 o 
  -7   6 -14       10.21        5.39     19.11 o 
  -6   6 -14      134.77      147.64     39.28 o 
  -5   6 -14       67.39       63.06     27.28 o 
  -4   6 -14       14.44       26.79     26.58 o 
  -3   6 -14      179.91      198.59     34.92 o 
  -2   6 -14      135.76      133.70     29.32 o 
  -1   6 -14      613.67      631.55     45.36 o 
   0   6 -14      563.72      425.89     32.53 o 
   1   6 -14      148.01      177.19     22.76 o 
   2   6 -14     1500.40     1510.05     30.89 o 
   3   6 -14       37.63       59.55      8.74 o 
   4   6 -14       26.69       26.60      7.24 o 
   5   6 -14      453.22      438.66     15.52 o 
   6   6 -14       61.64       56.53     10.74 o 
   7   6 -14       17.14       11.12      8.59 o 
   8   6 -14      218.32      225.66     15.70 o 
   9   6 -14      102.58      118.80     13.55 o 
  10   6 -14        3.98        7.97     14.18 o 
  11   6 -14       54.10       63.72     12.92 o 
  12   6 -14      327.64      332.19     20.41 o 
  -9   7 -14      295.83      250.16     42.91 o 
  -8   7 -14       66.70       59.48     28.02 o 
  -7   7 -14      267.62      196.71     49.07 o 
  -6   7 -14      215.02      170.61     42.88 o 
  -5   7 -14       33.46       60.74     30.94 o 
  -4   7 -14      524.44      505.27     53.43 o 
  -3   7 -14     1682.55     1817.60     90.12 o 
  -2   7 -14      502.90      500.05     46.54 o 
  -1   7 -14      177.29      205.53     31.37 o 
   0   7 -14      472.32      467.76     40.19 o 
   1   7 -14       67.00       56.65     24.24 o 
   2   7 -14      960.82      984.95     25.24 o 
   3   7 -14     1919.59     1981.41     36.28 o 
   4   7 -14     3011.15     3073.58     47.53 o 
   5   7 -14      419.05      437.26     15.80 o 
   6   7 -14      684.39      698.92     19.37 o 
   7   7 -14       55.80       60.97     11.42 o 
   8   7 -14      327.84      322.58     18.44 o 
   9   7 -14      599.24      621.28     39.02 o 
  10   7 -14      249.13      257.22     18.17 o 
  11   7 -14       19.40       26.12     13.76 o 
  12   7 -14       28.10       24.44     15.22 o 
  -9   8 -14       14.00       56.47     29.18 o 
  -8   8 -14       70.53      113.79     44.44 o 
  -7   8 -14       53.76       50.20     32.34 o 
  -6   8 -14       54.94       69.68     34.70 o 
  -5   8 -14       66.22       65.59     31.48 o 
  -4   8 -14       22.70       19.15     24.70 o 
  -3   8 -14       40.84       48.05     22.17 o 
  -2   8 -14      257.94      282.47     38.63 o 
  -1   8 -14      817.98      840.79     55.15 o 
   0   8 -14       97.52       89.51     21.76 o 
   1   8 -14       65.03       64.36     17.54 o 
   2   8 -14      131.00      109.03     14.54 o 
   3   8 -14       61.36       44.05      8.63 o 
   4   8 -14      426.15      424.42     24.44 o 
   5   8 -14      414.02      444.75     17.14 o 
   6   8 -14       56.00       33.11      8.79 o 
   7   8 -14      118.17      126.83     29.37 o 
   8   8 -14       71.58       68.87     12.35 o 
   9   8 -14       32.75       46.71     11.46 o 
  10   8 -14       52.24       46.02     12.58 o 
  11   8 -14       73.69       76.07     14.41 o 
  12   8 -14       60.21       65.85     18.79 o 
  -8   9 -14       47.33       67.79     40.30 o 
  -7   9 -14        4.71       14.96     32.07 o 
  -6   9 -14       23.39       42.99     32.87 o 
  -5   9 -14       16.45        3.23     27.55 o 
  -4   9 -14      378.11      408.42     51.22 o 
  -3   9 -14      732.24      764.01     59.88 o 
  -2   9 -14      369.97      391.69     43.47 o 
  -1   9 -14      115.34      103.46     27.71 o 
   0   9 -14      101.74       71.40     79.44 o 
   1   9 -14      128.77      149.38     23.27 o 
   2   9 -14      323.37      315.34     21.37 o 
   3   9 -14     1776.75     1855.46     36.24 o 
   4   9 -14     1302.91     1385.31     39.36 o 
   5   9 -14      483.56      515.60     25.28 o 
   6   9 -14       94.13       90.87      9.92 o 
   7   9 -14      232.68      228.61     22.96 o 
   8   9 -14       12.28        5.41      9.86 o 
   9   9 -14      670.61      652.36     25.83 o 
  10   9 -14      639.22      682.93     29.80 o 
  11   9 -14       50.28       30.95     13.88 o 
  12   9 -14      167.00      183.82     21.74 o 
  -8  10 -14       31.05       10.12     40.62 o 
  -7  10 -14        2.62      -27.60     27.60 o 
  -6  10 -14      100.98      105.51     36.43 o 
  -5  10 -14      209.13      223.77     46.22 o 
  -4  10 -14      207.24      230.06     43.69 o 
  -3  10 -14      185.51      173.19     37.07 o 
  -2  10 -14      133.00       99.32     30.18 o 
  -1  10 -14      134.60      189.07     33.09 o 
   0  10 -14      281.49      249.05     30.70 o 
   1  10 -14      662.32      709.58     75.14 o 
   2  10 -14      211.50      214.70     18.68 o 
   3  10 -14      192.59      205.44     13.98 o 
   4  10 -14      119.69      108.76     11.52 o 
   5  10 -14        7.16        9.90      7.53 o 
   6  10 -14        6.61        2.17      9.03 o 
   7  10 -14       12.77        7.14      9.52 o 
   8  10 -14       11.78        6.19     10.74 o 
   9  10 -14       19.78       25.73     12.25 o 
  10  10 -14       25.92       23.59     13.44 o 
  11  10 -14       12.23        1.17     12.61 o 
  12  10 -14       10.86       19.43     17.84 o 
  -8  11 -14        9.82        8.77     38.20 o 
  -7  11 -14      103.46       60.37     38.04 o 
  -6  11 -14      199.22      219.30     49.18 o 
  -5  11 -14       18.07       15.98     28.19 o 
  -4  11 -14      280.54      265.84     44.71 o 
  -3  11 -14      738.96      793.07     64.13 o 
  -2  11 -14      387.56      383.89     47.02 o 
  -1  11 -14      198.61      253.47     38.85 o 
   0  11 -14      694.93      916.03     45.13 o 
   1  11 -14      206.58      191.84     63.27 o 
   2  11 -14      136.09      136.86     23.30 o 
   3  11 -14     1771.48     1855.96     37.76 o 
   4  11 -14     1005.89      992.32     42.27 o 
   5  11 -14      112.01      116.34     12.00 o 
   6  11 -14      189.99      197.80     13.98 o 
   7  11 -14      589.14      619.22     26.15 o 
   8  11 -14       38.28       31.49     11.77 o 
   9  11 -14      444.72      477.49     24.55 o 
  10  11 -14      182.78      190.66     24.77 o 
  11  11 -14       85.03       47.24     25.58 o 
  -8  12 -14        5.67       18.02     39.92 o 
  -7  12 -14       19.07       44.07     37.23 o 
  -6  12 -14      127.76       60.37     35.73 o 
  -5  12 -14      133.33      156.08     42.45 o 
  -4  12 -14       32.97       34.17     29.16 o 
  -3  12 -14      133.81       51.33     30.08 o 
  -2  12 -14        7.26        7.96     21.63 o 
  -1  12 -14       17.63      -17.65     17.65 o 
   0  12 -14       58.51       64.97     19.34 o 
   1  12 -14       70.83       54.22     29.75 o 
   2  12 -14      198.18      188.95     25.77 o 
   3  12 -14      578.58      572.53     25.20 o 
   4  12 -14      204.96      222.13     17.51 o 
   5  12 -14      271.34      255.52     14.51 o 
   6  12 -14      117.26      113.69     13.91 o 
   7  12 -14       67.56       83.94     14.43 o 
   8  12 -14       23.44       28.24     13.68 o 
   9  12 -14      102.34      104.31     20.72 o 
  10  12 -14       61.70       60.23     14.93 o 
  11  12 -14      136.95      173.91     22.61 o 
  -7  13 -14      182.65      249.00     56.82 o 
  -6  13 -14      175.26      194.23     48.05 o 
  -5  13 -14       22.99       31.26     30.51 o 
  -4  13 -14       44.71      104.54     37.39 o 
  -3  13 -14       11.56      -11.62     23.73 o 
  -2  13 -14      104.85       89.10     33.41 o 
  -1  13 -14      109.12       70.97     28.95 o 
   0  13 -14      273.90      279.38     49.28 o 
   1  13 -14      420.62      426.07     36.39 o 
   2  13 -14      192.50      192.77     26.35 o 
   3  13 -14      432.22      428.28     23.24 o 
   4  13 -14      614.10      669.31     23.44 o 
   5  13 -14       17.74       19.45      9.08 o 
   6  13 -14       80.28       88.44     12.56 o 
   7  13 -14      311.93      361.11     22.94 o 
   8  13 -14       37.69       24.72     12.39 o 
   9  13 -14       75.58       71.69     15.67 o 
  10  13 -14       64.62       80.80     16.37 o 
  11  13 -14       88.36      126.95     21.91 o 
  -7  14 -14       11.18       55.53     43.26 o 
  -6  14 -14       94.82       84.74     38.95 o 
  -5  14 -14      154.99      179.38     46.59 o 
  -4  14 -14      222.54      211.83     45.57 o 
  -3  14 -14       80.09      102.93     35.73 o 
  -2  14 -14       64.70       89.58     33.36 o 
  -1  14 -14      256.98      288.44     45.36 o 
   0  14 -14       75.72       57.54     21.44 o 
   1  14 -14      624.00      663.26     35.81 o 
   2  14 -14      552.80      526.44     44.60 o 
   3  14 -14      178.91      163.29     36.99 o 
   4  14 -14       28.27       33.56     10.38 o 
   5  14 -14      155.70      141.32     20.86 o 
   6  14 -14       49.61       33.26     10.85 o 
   7  14 -14      122.11       84.86     15.58 o 
   8  14 -14      233.03      188.05     19.75 o 
   9  14 -14       45.73       34.31     14.81 o 
  10  14 -14        7.37       26.12     16.48 o 
  -6  15 -14       66.55       32.93     37.12 o 
  -5  15 -14       51.83       54.40     37.34 o 
  -4  15 -14        3.83       16.46     31.58 o 
  -3  15 -14       34.89       29.70     30.13 o 
  -2  15 -14       48.75       19.37     26.96 o 
  -1  15 -14      311.62      386.74     51.81 o 
   0  15 -14      400.15      344.92     35.05 o 
   1  15 -14        9.87       19.70     15.42 o 
   2  15 -14       79.31       75.55     26.85 o 
   3  15 -14       80.73       85.55     22.73 o 
   4  15 -14       50.64       46.99     13.36 o 
   5  15 -14      211.99      203.85     17.46 o 
   6  15 -14       80.47       79.22     12.56 o 
   7  15 -14        7.57      -11.51     11.51 o 
   8  15 -14       78.63       94.80     17.28 o 
   9  15 -14       34.04       50.82     15.67 o 
  10  15 -14       14.44       31.96     17.67 o 
  -6  16 -14        7.77       44.07     41.91 o 
  -5  16 -14      391.61      385.50     63.38 o 
  -4  16 -14      151.93      128.64     41.64 o 
  -3  16 -14        0.89       52.03     32.07 o 
  -2  16 -14       42.10       38.68     30.67 o 
  -1  16 -14       15.58      -22.17     24.48 o 
   0  16 -14        7.91       -4.21     18.29 o 
   1  16 -14        1.71       -2.20     15.01 o 
   2  16 -14      387.28      365.82     36.96 o 
   3  16 -14      276.37      259.01     64.32 o 
   4  16 -14       14.81       28.14     14.30 o 
   5  16 -14      152.02      178.19     15.70 o 
   6  16 -14      172.86      165.21     16.25 o 
   7  16 -14       16.26       28.10     14.16 o 
   8  16 -14      285.25      329.90     24.88 o 
   9  16 -14      164.73      127.26     22.90 o 
  10  16 -14        4.78       15.83     18.47 o 
  -6  17 -14       12.05      -12.97     36.16 o 
  -5  17 -14       55.40       77.80     38.52 o 
  -4  17 -14       33.78       91.30     39.38 o 
  -3  17 -14       49.53       36.64     32.23 o 
  -2  17 -14      391.88      507.91     61.82 o 
  -1  17 -14      141.64      294.04     51.97 o 
   0  17 -14        0.56       -5.94     19.63 o 
   1  17 -14       82.99       85.33     20.03 o 
   2  17 -14       29.89       24.22     21.37 o 
   3  17 -14      138.87       99.96     24.01 o 
   4  17 -14       93.39       73.09     21.50 o 
   5  17 -14      155.54      196.21     22.39 o 
   6  17 -14      117.85      107.27     16.01 o 
   7  17 -14       32.74       15.28     14.41 o 
   8  17 -14       23.93       14.64     15.39 o 
   9  17 -14        6.46        0.24     22.35 o 
  -5  18 -14      117.39       97.44     42.77 o 
  -4  18 -14      128.06      134.94     43.47 o 
  -3  18 -14       47.79       28.25     32.07 o 
  -2  18 -14      289.48      142.80     41.54 o 
  -1  18 -14      287.78      329.39     54.18 o 
   0  18 -14       16.60       17.64     28.41 o 
   1  18 -14      144.69      182.86     26.60 o 
   2  18 -14       68.47       55.59     35.30 o 
   3  18 -14        4.38       21.27     20.79 o 
   4  18 -14       63.91       68.78     21.67 o 
   5  18 -14      105.46       72.28     16.28 o 
   6  18 -14       34.35       21.20     15.77 o 
   7  18 -14        7.77       -2.17     13.86 o 
   8  18 -14      123.20      115.02     23.56 o 
   9  18 -14       18.67      -17.47     17.47 o 
  -4  19 -14       36.37       39.33     39.01 o 
  -3  19 -14       11.78       14.58     33.79 o 
  -2  19 -14       83.50       71.51     36.43 o 
  -1  19 -14      173.75      182.39     48.69 o 
   0  19 -14      157.63      199.28     34.65 o 
   1  19 -14       18.00       27.84     19.12 o 
   2  19 -14       30.84       18.37     31.48 o 
   3  19 -14       36.60       36.39     23.61 o 
   4  19 -14      120.04      144.91     25.54 o 
   5  19 -14      260.15      253.80     27.46 o 
   6  19 -14       95.99      142.67     21.18 o 
   7  19 -14        1.87        5.82     22.23 o 
   8  19 -14       12.14       26.31     19.55 o 
  -4  20 -14        3.14       13.40     37.56 o 
  -3  20 -14        8.63       23.51     38.20 o 
  -2  20 -14       41.60      -19.48     29.05 o 
  -1  20 -14       51.79       62.41     35.35 o 
   0  20 -14        9.96       17.99     23.36 o 
   1  20 -14        3.20       14.80     19.25 o 
   2  20 -14       12.52      -10.19     21.42 o 
   3  20 -14       11.22       26.36     23.20 o 
   4  20 -14       79.04       53.79     21.99 o 
   5  20 -14       52.22       56.93     19.44 o 
   6  20 -14       14.59       -5.42     18.61 o 
   7  20 -14        4.40      -16.79     29.75 o 
  -3  21 -14       42.90       22.65     39.98 o 
  -2  21 -14       77.06       80.11     41.54 o 
  -1  21 -14       65.06       14.80     31.53 o 
   0  21 -14        4.52       23.22     24.94 o 
   1  21 -14       15.44       33.49     25.97 o 
   2  21 -14       56.60       24.73     25.30 o 
   3  21 -14      259.19      244.33     36.26 o 
   4  21 -14       78.74       82.10     53.00 o 
   5  21 -14        8.90       27.75     23.70 o 
   6  21 -14        4.13       17.70     24.80 o 
   7  21 -14       32.61       44.93     36.32 o 
  -1  22 -14       21.91       59.72     39.98 o 
   0  22 -14        9.35       23.16     26.91 o 
   1  22 -14       50.75       31.36     22.25 o 
   2  22 -14       15.88        2.12     24.54 o 
   3  22 -14       44.61       37.03     26.97 o 
   4  22 -14       54.13       60.54     22.27 o 
   5  22 -14       44.48       13.27     18.73 o 
   0  23 -14        2.54      -11.33     27.51 o 
   1  23 -14        5.55      -13.95     21.80 o 
   2  23 -14       37.29       79.57     29.72 o 
   3  23 -14       21.61       -4.55     25.19 o 
   4  23 -14       39.49       57.94     23.73 o 
 -10   1 -13       14.37       16.11     28.11 o 
  -9   1 -13       44.91       40.10     25.74 o 
  -8   1 -13      388.84      327.88     48.48 o 
  -7   1 -13      214.07      194.23     33.20 o 
  -6   1 -13      304.76      242.46     33.08 o 
  -5   1 -13     1194.70     1266.94     56.97 o 
  -4   1 -13     3560.98     3722.63    143.04 o 
  -3   1 -13        4.88        5.10     12.54 o 
  -2   1 -13     1263.64     1471.33     49.18 o 
   0   1 -13      185.99      172.18     14.84 o 
   1   1 -13     2535.87     2520.18     35.68 o 
   2   1 -13      955.50      962.34     22.03 o 
   3   1 -13      128.12      135.30     18.27 o 
   4   1 -13     1135.36     1188.70     25.73 o 
   5   1 -13      110.46      115.29     15.99 o 
   6   1 -13     1549.26     1623.73     42.69 o 
   7   1 -13      792.08      772.74     28.15 o 
   8   1 -13     2044.93     2241.83    106.99 o 
   9   1 -13     2141.26     2336.81     49.47 o 
  10   1 -13       18.63       25.95     10.94 o 
  11   1 -13      234.15      264.37     19.39 o 
  12   1 -13      237.41      247.36     18.93 o 
  13   1 -13       57.55       36.80     20.50 o 
 -10   2 -13        2.60       43.53     30.43 o 
  -9   2 -13       41.23       23.61     33.95 o 
  -8   2 -13        5.15       -7.69     19.11 o 
  -7   2 -13       23.57       -4.69     21.52 o 
  -6   2 -13      113.89       84.60     23.34 o 
  -5   2 -13       29.71       46.38     18.43 o 
  -4   2 -13       45.02       10.38     20.96 o 
  -3   2 -13        1.87        4.77     18.70 o 
  -2   2 -13       23.39       26.67     15.63 o 
  -1   2 -13       47.22       86.57     20.34 o 
   0   2 -13     1164.58     1192.27     28.14 o 
   1   2 -13      163.77      149.90      7.52 o 
   2   2 -13     1306.52     1221.90     25.43 o 
   3   2 -13        9.47        9.66      5.32 o 
   4   2 -13       76.20       60.07      7.75 o 
   5   2 -13      137.58      129.78      9.00 o 
   6   2 -13      268.44      336.51     19.74 o 
   7   2 -13       98.02      110.79     13.62 o 
   8   2 -13       40.63       22.33      9.90 o 
   9   2 -13       35.51        7.73      9.91 o 
  10   2 -13      495.70      474.63     22.49 o 
  11   2 -13       74.14       70.52     13.39 o 
  12   2 -13       41.01       39.95     15.05 o 
  13   2 -13       51.26       25.93     18.78 o 
 -10   3 -13       22.30       -1.45     36.32 o 
  -9   3 -13       55.07       33.72     25.09 o 
  -8   3 -13      335.37      329.78     41.59 o 
  -7   3 -13      282.65      267.67     59.43 o 
  -6   3 -13      255.64      201.13     30.80 o 
  -5   3 -13      592.03      636.39     43.65 o 
  -4   3 -13      966.38     1042.02     67.69 o 
  -3   3 -13       32.77       32.61     20.61 o 
  -2   3 -13       36.30       46.97     19.64 o 
  -1   3 -13      593.39      648.77     41.54 o 
   0   3 -13      537.89      500.46     18.23 o 
   1   3 -13     1052.03     1026.39     18.43 o 
   2   3 -13     1206.43     1151.88     24.51 o 
   3   3 -13     3314.50     3267.91     46.78 o 
   4   3 -13      439.74      444.40     14.32 o 
   5   3 -13     1742.11     1792.71     31.91 o 
   6   3 -13      179.33      184.26     16.00 o 
   7   3 -13     2096.03     2103.30     46.69 o 
   8   3 -13      289.49      274.04     17.29 o 
   9   3 -13      914.01      991.08     30.33 o 
  10   3 -13      147.28      176.56     26.21 o 
  11   3 -13        8.95       13.65      9.44 o 
  12   3 -13       13.81        6.91     14.07 o 
  13   3 -13        3.35       -3.46     17.89 o 
  -9   4 -13      205.88      233.39     47.99 o 
  -8   4 -13       89.22       56.70     24.80 o 
  -7   4 -13      814.65      827.54     56.21 o 
  -6   4 -13      373.91      332.65     44.39 o 
  -5   4 -13       98.26      132.57     33.57 o 
  -4   4 -13        7.35        3.50     19.91 o 
  -3   4 -13       76.54       65.91     23.62 o 
  -2   4 -13      918.29      950.23     56.17 o 
  -1   4 -13      211.27      210.48     27.66 o 
   0   4 -13      575.63      594.31     19.71 o 
   1   4 -13     1990.39     2227.35     30.03 o 
   2   4 -13      309.10      327.82     14.01 o 
   3   4 -13       41.18       27.73      6.57 o 
   4   4 -13      431.68      387.23     13.89 o 
   5   4 -13      103.02       72.84      7.24 o 
   6   4 -13     1907.60     1857.56     44.01 o 
   7   4 -13      526.48      543.96     19.19 o 
   8   4 -13      202.02      202.69     16.02 o 
   9   4 -13       58.37       70.84     10.53 o 
  10   4 -13      483.52      571.42     20.86 o 
  11   4 -13       95.00      110.29     17.66 o 
  12   4 -13        2.98       12.81     10.45 o 
  13   4 -13      167.46      188.72     20.27 o 
  -9   5 -13       92.44       90.87     30.10 o 
  -8   5 -13      149.94       98.34     27.55 o 
  -7   5 -13       58.49       61.05     23.91 o 
  -6   5 -13      126.79      130.47     37.82 o 
  -5   5 -13      274.98      306.63     45.95 o 
  -4   5 -13      660.61      675.78     56.92 o 
  -3   5 -13      261.56      190.14     34.17 o 
  -2   5 -13       98.20      106.32     26.20 o 
  -1   5 -13     2743.67     2587.10     98.51 o 
   0   5 -13       42.62       54.42     10.77 o 
   1   5 -13     1610.40     1530.16     24.83 o 
   2   5 -13      428.56      444.91     20.08 o 
   3   5 -13      482.06      424.55     16.95 o 
   4   5 -13       65.48       67.37      8.09 o 
   5   5 -13      174.26      156.23      9.36 o 
   6   5 -13      833.77      852.06     27.88 o 
   7   5 -13       21.78       12.31      8.05 o 
   8   5 -13      151.66      160.69     13.13 o 
   9   5 -13      917.73     1006.74     27.34 o 
  10   5 -13       87.34       71.18     11.59 o 
  11   5 -13       75.43       68.97     13.79 o 
  12   5 -13       20.01       48.88     11.86 o 
  13   5 -13       17.80       26.62     14.71 o 
  -9   6 -13      149.18      185.29     35.67 o 
  -8   6 -13        9.01      -20.06     20.06 o 
  -7   6 -13      429.65      452.60     62.30 o 
  -6   6 -13     1874.05     1852.41    107.77 o 
  -5   6 -13     1073.12     1157.10     77.59 o 
  -4   6 -13       25.54       -1.45     19.75 o 
  -3   6 -13      779.05      805.50     57.41 o 
  -2   6 -13       16.83        5.70     15.17 o 
  -1   6 -13     1603.50     1739.42     75.59 o 
   0   6 -13     5332.94     5574.95    100.61 o 
   1   6 -13     3937.19     4180.94     51.79 o 
   2   6 -13       68.80       91.89     10.27 o 
   3   6 -13      522.71      546.97     17.03 o 
   4   6 -13       11.03       15.62      6.76 o 
   5   6 -13       13.62        9.43      5.18 o 
   6   6 -13      465.44      477.71     18.85 o 
   7   6 -13     1847.42     1799.18     37.82 o 
   8   6 -13      495.67      496.17     27.81 o 
   9   6 -13      101.79       90.72     11.92 o 
  10   6 -13      303.01      309.82     19.64 o 
  11   6 -13      125.66      112.04     13.63 o 
  12   6 -13        2.36       12.84     11.37 o 
  13   6 -13      155.25      161.30     19.36 o 
  -9   7 -13       20.70       11.96     24.02 o 
  -8   7 -13        1.82       55.10     39.01 o 
  -7   7 -13       53.09      113.10     43.10 o 
  -6   7 -13       16.74       -5.54     26.20 o 
  -5   7 -13       97.06       75.49     29.75 o 
  -4   7 -13      389.37      356.56     46.49 o 
  -3   7 -13       53.59       49.02     24.48 o 
  -2   7 -13      178.63      177.44     30.83 o 
  -1   7 -13      344.12      353.76     36.26 o 
   0   7 -13      531.74      483.82     31.40 o 
   1   7 -13      142.58      145.32     17.71 o 
   2   7 -13     1362.97     1351.32     30.76 o 
   3   7 -13     1056.03      973.10     23.52 o 
   4   7 -13     1512.19     1532.13     29.52 o 
   5   7 -13      529.05      456.33     14.47 o 
   6   7 -13      175.97      133.67     13.02 o 
   7   7 -13       60.92       56.51     13.26 o 
   8   7 -13        3.67       10.14      8.80 o 
   9   7 -13       31.66       20.58     10.04 o 
  10   7 -13       69.56       70.41     16.49 o 
  11   7 -13        7.75        7.35     15.24 o 
  12   7 -13      116.03      132.41     16.85 o 
  -9   8 -13       71.48       76.79     42.96 o 
  -8   8 -13        1.75       -0.38     30.78 o 
  -7   8 -13      220.54      245.51     49.61 o 
  -6   8 -13      823.45      922.03     73.33 o 
  -5   8 -13      212.81      240.66     43.47 o 
  -4   8 -13       36.24       26.26     24.27 o 
  -3   8 -13      534.91      503.12     49.61 o 
  -2   8 -13        4.02      -15.93     15.93 o 
  -1   8 -13      496.61      540.84     43.26 o 
   0   8 -13     1691.63     1906.91     50.45 o 
   1   8 -13     2110.86     2063.28     42.09 o 
   2   8 -13      663.39      597.80     19.28 o 
   3   8 -13       97.55       91.29      9.76 o 
   4   8 -13     1284.13     1306.59     27.32 o 
   5   8 -13      190.01      153.28     10.18 o 
   6   8 -13      433.55      405.41     15.20 o 
   7   8 -13      517.42      504.34     20.99 o 
   8   8 -13      285.39      254.90     16.61 o 
   9   8 -13       56.29       56.39     17.08 o 
  10   8 -13      283.93      312.59     18.97 o 
  11   8 -13      117.53      149.72     15.46 o 
  12   8 -13       32.41       30.24     16.81 o 
  -9   9 -13       26.35      -29.54     36.10 o 
  -8   9 -13       36.42       -7.86     28.46 o 
  -7   9 -13       42.74       55.10     34.54 o 
  -6   9 -13       82.80      119.66     38.15 o 
  -5   9 -13       93.95       72.80     31.26 o 
  -4   9 -13      800.20      864.63     64.94 o 
  -3   9 -13      151.74      181.21     34.65 o 
  -2   9 -13      231.96      253.15     36.43 o 
  -1   9 -13      132.88      160.01     30.45 o 
   0   9 -13      103.41       81.52     14.66 o 
   1   9 -13      161.30      159.30     21.48 o 
   2   9 -13       78.23       77.36      9.56 o 
   3   9 -13      206.55      195.43     12.82 o 
   4   9 -13      396.55      369.81     15.89 o 
   5   9 -13      101.15       88.52      9.59 o 
   6   9 -13      311.77      322.58     17.18 o 
   7   9 -13        4.33        5.83      8.38 o 
   8   9 -13       13.92       15.67      9.73 o 
   9   9 -13      298.44      325.93     19.97 o 
  10   9 -13      367.58      325.69     20.00 o 
  11   9 -13       12.97       11.35     11.59 o 
  12   9 -13        5.26        2.86     15.00 o 
  -8  10 -13        2.84       30.78     36.96 o 
  -7  10 -13       30.12       45.84     37.88 o 
  -6  10 -13      442.81      469.71     62.74 o 
  -5  10 -13       59.68       54.29     28.41 o 
  -4  10 -13       21.99        3.77     21.90 o 
  -3  10 -13      350.24      337.73     45.03 o 
  -2  10 -13      273.23      267.57     39.44 o 
  -1  10 -13      752.10      744.32     54.34 o 
   0  10 -13     2339.90     2345.47     79.72 o 
   1  10 -13      908.51      945.34     35.57 o 
   2  10 -13      173.33      157.22     17.02 o 
   3  10 -13      781.80      881.16     27.82 o 
   4  10 -13     1105.43     1086.37     26.19 o 
   5  10 -13       97.22       81.81      8.93 o 
   6  10 -13      665.34      680.38     20.72 o 
   7  10 -13      816.33      911.68     28.65 o 
   8  10 -13       57.04       44.34     15.53 o 
   9  10 -13      532.09      516.70     23.93 o 
  10  10 -13       42.64       16.79     15.19 o 
  11  10 -13        5.97       25.96     15.64 o 
  12  10 -13       61.21       59.84     17.66 o 
  -8  11 -13      174.25      153.29     48.37 o 
  -7  11 -13       33.85       44.39     36.05 o 
  -6  11 -13      156.01      109.87     38.52 o 
  -5  11 -13      186.72       65.80     33.04 o 
  -4  11 -13       80.13       25.45     25.72 o 
  -3  11 -13      170.13      113.90     31.80 o 
  -2  11 -13      524.95      486.66     51.06 o 
  -1  11 -13       68.71       47.78     24.00 o 
   0  11 -13      556.90      535.49     38.52 o 
   1  11 -13       55.25       74.22     14.92 o 
   2  11 -13     1000.38      967.38     29.92 o 
   3  11 -13      508.76      493.38     26.32 o 
   4  11 -13      239.53      250.29     19.10 o 
   5  11 -13      179.88      184.94     12.16 o 
   6  11 -13       65.38       57.61      9.45 o 
   7  11 -13       71.29       82.73     12.62 o 
   8  11 -13      282.30      267.23     19.21 o 
   9  11 -13      183.67      213.03     17.94 o 
  10  11 -13       84.21      120.87     20.80 o 
  11  11 -13       16.69       37.09     18.34 o 
  12  11 -13        9.07        1.32     21.31 o 
  -8  12 -13       31.07       56.92     43.58 o 
  -7  12 -13       30.58       52.62     36.48 o 
  -6  12 -13      165.11      205.10     47.83 o 
  -5  12 -13       10.12        5.92     28.73 o 
  -4  12 -13       68.83       32.17     27.12 o 
  -3  12 -13       92.95       75.76     31.85 o 
  -2  12 -13       25.63       28.62     22.92 o 
  -1  12 -13      354.39      320.19     42.83 o 
   0  12 -13     1177.84     1222.34    106.45 o 
   1  12 -13      786.13      832.31     35.51 o 
   2  12 -13       94.52      112.46     15.21 o 
   3  12 -13      451.74      452.04     19.45 o 
   4  12 -13      460.04      504.82     33.71 o 
   5  12 -13       53.90       68.05      9.51 o 
   6  12 -13      194.19      237.38     14.96 o 
   7  12 -13       39.15       32.62     11.58 o 
   8  12 -13       94.19      125.18     15.75 o 
   9  12 -13      122.15      116.22     24.45 o 
  10  12 -13      230.98      301.34     21.82 o 
  11  12 -13       45.24       47.00     33.45 o 
  -8  13 -13        1.72       -4.36     38.15 o 
  -7  13 -13       86.35       91.14     41.43 o 
  -6  13 -13       30.37       68.82     35.35 o 
  -5  13 -13      161.48      143.71     40.68 o 
  -4  13 -13      451.34      445.12     57.35 o 
  -3  13 -13       86.81       11.51     25.93 o 
  -2  13 -13      422.16      375.34     48.48 o 
  -1  13 -13      135.61      196.17     37.12 o 
   0  13 -13      218.39      230.57     41.97 o 
   1  13 -13      864.17      813.13     35.96 o 
   2  13 -13      635.66      621.46     32.09 o 
   3  13 -13      437.25      472.27     23.11 o 
   4  13 -13       75.09      112.16     12.35 o 
   5  13 -13       29.73       34.75      8.99 o 
   6  13 -13       72.04       53.92     10.42 o 
   7  13 -13       35.30       24.97     11.87 o 
   8  13 -13      181.13      165.73     24.80 o 
   9  13 -13      169.56      174.08     18.23 o 
  10  13 -13       52.61       46.59     14.67 o 
  11  13 -13       39.32       52.41     18.36 o 
  -7  14 -13       11.99       27.82     36.53 o 
  -6  14 -13       97.87      139.14     44.71 o 
  -5  14 -13       11.50       19.69     31.10 o 
  -4  14 -13      107.36      124.61     38.31 o 
  -3  14 -13       98.50      101.37     34.86 o 
  -2  14 -13      117.84       92.65     32.39 o 
  -1  14 -13       91.84      107.82     31.48 o 
   0  14 -13      596.73      769.66     67.74 o 
   1  14 -13       55.16       67.24     45.17 o 
   2  14 -13       88.52       76.83     16.30 o 
   3  14 -13      346.30      358.09     36.45 o 
   4  14 -13      102.03       77.77     11.49 o 
   5  14 -13       42.29       55.35      9.85 o 
   6  14 -13       43.22       19.98     14.51 o 
   7  14 -13       48.03       59.92     13.61 o 
   8  14 -13       33.32       26.27     12.82 o 
   9  14 -13      186.70      171.54     18.88 o 
  10  14 -13       33.92       31.76     15.09 o 
  11  14 -13        8.88        9.85     17.16 o 
  -7  15 -13        8.36       -3.39     37.93 o 
  -6  15 -13       60.93       62.90     39.44 o 
  -5  15 -13       43.55       23.78     30.61 o 
  -4  15 -13        9.03       41.11     30.24 o 
  -3  15 -13       34.22       39.38     28.62 o 
  -2  15 -13        9.16       15.44     25.66 o 
  -1  15 -13       33.07        8.72     22.92 o 
   0  15 -13       43.06       43.16     19.68 o 
   1  15 -13       63.95       61.31     16.55 o 
   2  15 -13      523.12      556.50     32.61 o 
   3  15 -13      620.47      469.94     28.26 o 
   4  15 -13       30.51       62.97     11.49 o 
   5  15 -13       28.89       24.57      9.48 o 
   6  15 -13       49.92       63.41     11.65 o 
   7  15 -13      151.58      148.51     17.72 o 
   8  15 -13      656.33      722.97     31.00 o 
   9  15 -13       29.09       40.53     14.63 o 
  10  15 -13       21.31       24.36     17.42 o 
  -6  16 -13        0.63       -1.35     31.85 o 
  -5  16 -13      203.32      197.03     47.72 o 
  -4  16 -13       78.35       77.91     35.62 o 
  -3  16 -13       34.19       38.42     30.56 o 
  -2  16 -13       15.35       28.79     28.41 o 
  -1  16 -13      239.79      351.18     50.95 o 
   0  16 -13      374.45      442.74     38.47 o 
   1  16 -13       75.85      152.57     26.07 o 
   2  16 -13      153.02      221.05     39.98 o 
   3  16 -13      154.11      210.57     40.76 o 
   4  16 -13      169.01      196.87     18.75 o 
   5  16 -13      136.03      151.67     13.29 o 
   6  16 -13       27.32       17.45     10.77 o 
   7  16 -13       39.89       53.63     14.42 o 
   8  16 -13       78.47       91.46     16.52 o 
   9  16 -13       39.22       42.49     15.94 o 
  10  16 -13        1.00      -10.43     15.75 o 
  -6  17 -13       21.06       51.87     42.24 o 
  -5  17 -13      250.73      244.43     53.80 o 
  -4  17 -13      218.75      305.12     55.63 o 
  -3  17 -13       21.83       26.26     30.72 o 
  -2  17 -13      179.83      202.62     43.96 o 
  -1  17 -13      277.82      233.13     46.11 o 
   0  17 -13       14.16       25.33     19.38 o 
   1  17 -13      420.84      401.09     34.53 o 
   2  17 -13      590.30      616.94     38.69 o 
   3  17 -13      206.84      227.60     29.79 o 
   4  17 -13       60.92       65.42     20.84 o 
   5  17 -13      146.96      158.82     17.88 o 
   6  17 -13       21.17       24.69     12.04 o 
   7  17 -13       68.57       74.73     16.56 o 
   8  17 -13      186.63      190.12     31.86 o 
   9  17 -13       72.03       58.35     40.16 o 
  10  17 -13       13.12        6.69     19.88 o 
  -6  18 -13       18.05       14.04     41.05 o 
  -5  18 -13       61.18       96.20     43.20 o 
  -4  18 -13       59.71      113.47     42.94 o 
  -3  18 -13      362.82      337.83     57.41 o 
  -2  18 -13      287.54      340.09     54.99 o 
  -1  18 -13        9.97       16.25     28.73 o 
   0  18 -13        4.89        3.17     20.96 o 
   1  18 -13      157.33      147.73     40.52 o 
   2  18 -13      401.84      484.37     34.12 o 
   3  18 -13       58.37       67.05     22.45 o 
   4  18 -13       13.80       11.10     17.26 o 
   5  18 -13       55.45       58.09     13.70 o 
   6  18 -13       74.45       78.38     14.49 o 
   7  18 -13       31.04        9.99     14.69 o 
   8  18 -13       80.26       99.82     18.89 o 
   9  18 -13       27.46       39.78     18.91 o 
  -5  19 -13      177.74      217.47     57.35 o 
  -4  19 -13      130.14      110.78     44.28 o 
  -3  19 -13       11.29       18.13     32.50 o 
  -2  19 -13       68.32       90.66     39.01 o 
  -1  19 -13       76.07      101.37     39.22 o 
   0  19 -13        2.15       -7.45     20.26 o 
   1  19 -13       20.78       12.63     17.67 o 
   2  19 -13        3.06       -0.76     16.45 o 
   3  19 -13      104.20      118.65     22.23 o 
   4  19 -13       31.84       55.67     33.63 o 
   5  19 -13       51.28       31.91     14.90 o 
   6  19 -13      143.68      149.27     21.21 o 
   7  19 -13       26.64       11.63     15.90 o 
   8  19 -13       32.46        2.74     19.46 o 
  -4  20 -13       63.40       65.64     43.37 o 
  -3  20 -13       23.44      -18.78     29.54 o 
  -2  20 -13       54.76       36.86     35.35 o 
  -1  20 -13      147.60      122.35     41.48 o 
   0  20 -13      319.78      334.29     41.24 o 
   1  20 -13      150.40      115.46     24.19 o 
   2  20 -13       50.31       90.82     22.55 o 
   3  20 -13       34.14       69.71     45.52 o 
   4  20 -13       18.08       28.35     19.20 o 
   5  20 -13       70.14       86.99     19.89 o 
   6  20 -13       30.68        8.26     19.02 o 
   7  20 -13        5.42       -2.61     22.63 o 
   8  20 -13       49.79       31.64     19.72 o 
  -3  21 -13        4.17        5.11     35.67 o 
  -2  21 -13       27.34       25.93     32.98 o 
  -1  21 -13       96.08       79.90     38.42 o 
   0  21 -13       71.49      116.33     30.72 o 
   1  21 -13       27.87       -4.52     19.15 o 
   2  21 -13       78.63       94.55     24.25 o 
   3  21 -13       40.26       42.42     19.79 o 
   4  21 -13      132.37      170.83     28.02 o 
   5  21 -13       28.60       54.37     18.48 o 
   6  21 -13       15.87       24.10     27.22 o 
   7  21 -13        1.30        5.54     33.41 o 
  -2  22 -13        1.04      -32.66     32.66 o 
  -1  22 -13       26.56       36.53     34.70 o 
   0  22 -13       65.15       46.16     50.12 o 
   1  22 -13       84.76       81.27     24.65 o 
   2  22 -13      112.97      114.72     26.37 o 
   3  22 -13       11.30        3.91     23.50 o 
   4  22 -13       10.56       11.82     30.88 o 
   5  22 -13       61.19       88.36     50.52 o 
   6  22 -13        3.02      -14.04     26.31 o 
  -1  23 -13        7.23       22.33     35.62 o 
   0  23 -13       22.45      -11.22     27.82 o 
   1  23 -13       33.25       69.84     25.88 o 
   2  23 -13       16.44       40.11     23.33 o 
   3  23 -13       36.06       49.99     28.58 o 
   4  23 -13       39.60       37.28     21.86 o 
   5  23 -13       49.74       11.31     22.84 o 
   0  24 -13       60.84       86.62     49.50 o 
   1  24 -13       67.85       60.05     31.80 o 
   2  24 -13       23.45        8.70     29.32 o 
   3  24 -13       16.88       -2.37     25.88 o 
 -10   0 -12       70.78       91.79     48.64 o 
  -9   0 -12       78.31       46.76     35.35 o 
  -8   0 -12     1062.93     1026.90     86.36 o 
  -7   0 -12     1598.98     1721.51    104.54 o 
  -6   0 -12        2.99       10.92     22.22 o 
  -5   0 -12     2577.32     2833.47    123.69 o 
  -4   0 -12      680.33      699.02     55.31 o 
  -3   0 -12       53.26       50.63     20.82 o 
  -2   0 -12     3553.70     3826.43     87.52 o 
  -1   0 -12     1303.59     1327.70     40.31 o 
   0   0 -12     5152.03     5055.16     85.21 o 
   1   0 -12     3085.29     2965.67     46.84 o 
   2   0 -12      507.46      563.66     25.28 o 
   3   0 -12     6799.74     6453.86    120.45 o 
   4   0 -12     1436.71     1307.94     62.20 o 
   5   0 -12    15162.13    15782.31    255.48 o 
   6   0 -12     1943.86     1977.56     64.73 o 
   7   0 -12      331.75      430.32     28.09 o 
   8   0 -12      474.09      468.52     25.68 o 
   9   0 -12        7.85        7.69     11.21 o 
  10   0 -12       90.94      106.83     51.14 o 
  11   0 -12     1011.62     1008.24     38.74 o 
  12   0 -12      172.61      145.75     21.90 o 
 -10   1 -12       51.46       76.27     58.24 o 
  -9   1 -12       65.52       27.30     23.42 o 
  -8   1 -12       44.22        3.79     19.63 o 
  -7   1 -12        5.30       -0.60     33.17 o 
  -6   1 -12       33.02       21.26     22.36 o 
  -5   1 -12       11.86       25.80     17.49 o 
  -4   1 -12      122.32      135.36     32.95 o 
  -3   1 -12      138.88      114.53     40.00 o 
  -2   1 -12       33.43       26.41      7.77 o 
  -1   1 -12      163.81      116.35      9.56 o 
   0   1 -12     1197.95     1209.36     22.13 o 
   1   1 -12      112.34      117.05      8.48 o 
   2   1 -12      296.45      318.91     12.52 o 
   3   1 -12      396.64      365.75     19.81 o 
   4   1 -12      464.23      439.01     32.38 o 
   5   1 -12      855.63      833.22     18.05 o 
   6   1 -12      563.91      570.02     23.13 o 
   7   1 -12       17.50       20.20      8.39 o 
   8   1 -12        8.75       13.96      8.55 o 
   9   1 -12       45.73       55.61     10.32 o 
  10   1 -12       32.14       36.71      9.93 o 
  11   1 -12       71.83       74.08     19.30 o 
  12   1 -12       15.93       11.46     11.81 o 
 -10   2 -12        3.02       16.60     26.74 o 
  -9   2 -12      249.80      220.66     49.82 o 
  -8   2 -12      849.95      998.69     61.44 o 
  -7   2 -12      370.08      357.17     39.58 o 
  -6   2 -12       12.47       33.33     19.53 o 
  -5   2 -12      254.47      259.65     30.64 o 
  -4   2 -12      518.07      532.34     36.10 o 
  -3   2 -12      120.51      100.56     18.37 o 
  -2   2 -12     4756.25     4976.35    110.97 o 
  -1   2 -12     2761.98     2782.08     47.38 o 
   0   2 -12     2304.59     2270.51     33.35 o 
   1   2 -12     2286.34     2227.13     32.13 o 
   2   2 -12      655.98      601.35     16.49 o 
   3   2 -12     2162.58     2175.01     37.69 o 
   4   2 -12       61.35       72.81      7.84 o 
   5   2 -12      388.65      392.62     24.54 o 
   6   2 -12     1868.09     1816.09     78.87 o 
   7   2 -12     1863.23     1903.78     41.41 o 
   8   2 -12      347.58      337.99     17.08 o 
   9   2 -12      653.79      748.61     24.72 o 
  10   2 -12       36.68       45.98     18.03 o 
  11   2 -12      658.56      714.87     35.59 o 
  12   2 -12      329.16      321.55     18.74 o 
 -10   3 -12       12.58        4.43     24.92 o 
  -9   3 -12      243.43      243.96     39.03 o 
  -8   3 -12      218.59      177.77     33.85 o 
  -7   3 -12      210.67      185.16     31.63 o 
  -6   3 -12       63.39       77.49     53.64 o 
  -5   3 -12       49.66       22.44     24.37 o 
  -4   3 -12       94.04       59.18     23.40 o 
  -3   3 -12     1111.81     1188.26     65.48 o 
  -2   3 -12      940.80      970.94     53.64 o 
  -1   3 -12     1260.31     1176.87     37.38 o 
   0   3 -12      138.22      160.51      9.35 o 
   1   3 -12     5873.70     5771.56     59.59 o 
   2   3 -12      215.48      214.32     13.13 o 
   3   3 -12      130.54      139.49      8.62 o 
   4   3 -12       66.94       63.87      7.65 o 
   5   3 -12      102.31       98.16      7.38 o 
   6   3 -12      101.54      112.83     14.25 o 
   7   3 -12       69.36       85.55     15.97 o 
   8   3 -12       14.77        1.85     14.75 o 
   9   3 -12       67.02       61.82     10.92 o 
  10   3 -12      159.50      133.30     14.27 o 
  11   3 -12       23.29        5.71     10.38 o 
  12   3 -12       16.56       22.69      9.53 o 
  13   3 -12       88.73       85.82     22.49 o 
 -10   4 -12        6.43      -22.94     22.94 o 
  -9   4 -12      125.21      113.32     48.56 o 
  -8   4 -12      221.64      207.16     34.33 o 
  -7   4 -12      395.35      377.27     56.06 o 
  -6   4 -12      308.43      319.76     49.61 o 
  -5   4 -12      385.43      357.74     47.72 o 
  -4   4 -12      403.32      431.02     46.76 o 
  -3   4 -12        3.43        7.69     16.63 o 
  -2   4 -12     2164.79     2512.90     95.34 o 
  -1   4 -12     1000.84     1147.60     36.73 o 
   0   4 -12     2908.17     2812.60     43.16 o 
   1   4 -12      244.47      251.08      9.00 o 
   2   4 -12     3431.33     3301.54     44.04 o 
   3   4 -12      330.16      352.97     13.10 o 
   4   4 -12     3852.31     3857.55     50.81 o 
   5   4 -12     4006.81     4079.43     48.13 o 
   6   4 -12      826.40      814.72     25.70 o 
   7   4 -12      170.81      177.23     15.19 o 
   8   4 -12      783.30      822.72     26.25 o 
   9   4 -12        5.19       -1.53      8.95 o 
  10   4 -12      135.96      117.46     11.50 o 
  11   4 -12      194.46      175.78     16.36 o 
  12   4 -12      181.21      169.80     13.82 o 
  13   4 -12        2.09       47.97     35.81 o 
 -10   5 -12      133.79      140.22     37.98 o 
  -9   5 -12      175.07      164.38     34.01 o 
  -8   5 -12       35.26        9.60     20.59 o 
  -7   5 -12      443.69      424.89     58.00 o 
  -6   5 -12      157.07      227.21     43.85 o 
  -5   5 -12        6.20       16.14     22.01 o 
  -4   5 -12      717.38      850.80     59.67 o 
  -3   5 -12     1402.57     1425.75     74.73 o 
  -2   5 -12      632.80      623.85     45.79 o 
  -1   5 -12     1904.26     1860.80     77.85 o 
   0   5 -12     1372.54     1429.37     27.70 o 
   1   5 -12      805.28      871.21     17.14 o 
   2   5 -12      360.93      336.22     17.16 o 
   3   5 -12       99.19       55.09      9.69 o 
   4   5 -12       13.48        0.73      4.67 o 
   5   5 -12        1.85        7.35      4.34 o 
   6   5 -12      306.27      309.65     24.73 o 
   7   5 -12      419.70      417.58     17.57 o 
   8   5 -12      468.33      485.31     18.19 o 
   9   5 -12       78.93       69.07     16.87 o 
  10   5 -12      980.02     1089.07     37.56 o 
  11   5 -12      258.25      246.12     18.58 o 
  12   5 -12      113.48      123.93     12.80 o 
  13   5 -12      439.45      435.11     37.82 o 
 -10   6 -12       28.15       38.09     28.90 o 
  -9   6 -12       87.42      124.65     36.24 o 
  -8   6 -12      297.88      229.10     52.40 o 
  -7   6 -12       29.80       59.72     33.47 o 
  -6   6 -12      475.08      451.52     57.52 o 
  -5   6 -12      165.33      180.83     37.34 o 
  -4   6 -12      197.94      213.60     37.39 o 
  -3   6 -12       60.83       43.80     21.74 o 
  -2   6 -12      269.60      258.04     32.98 o 
  -1   6 -12       10.36       -7.32     11.84 o 
   0   6 -12      148.17      167.69     10.50 o 
   1   6 -12     1510.24     1458.85     21.35 o 
   2   6 -12      277.74      288.01     12.86 o 
   3   6 -12      349.23      354.18     18.76 o 
   4   6 -12      835.53      787.10     20.47 o 
   5   6 -12     1206.06     1248.87     22.22 o 
   6   6 -12      566.34      588.18     19.88 o 
   7   6 -12      158.05      159.57     12.52 o 
   8   6 -12      626.37      675.88     21.45 o 
   9   6 -12      149.34      154.00     12.86 o 
  10   6 -12        9.29       12.28      9.18 o 
  11   6 -12       59.58       68.38     13.14 o 
  12   6 -12       45.43       43.30     11.56 o 
  13   6 -12        6.06        1.91     16.77 o 
  -9   7 -12      245.92      140.70     46.70 o 
  -8   7 -12       55.30       19.05     28.46 o 
  -7   7 -12      203.67      191.60     43.74 o 
  -6   7 -12      325.60      300.60     49.61 o 
  -5   7 -12      109.07      188.26     40.19 o 
  -4   7 -12      820.13      851.39     61.71 o 
  -3   7 -12     1245.81     1424.35     74.41 o 
  -2   7 -12      827.51      905.19     56.60 o 
  -1   7 -12      269.49      235.82     30.45 o 
   0   7 -12     2732.33     3016.25     51.48 o 
   1   7 -12     4293.45     4364.94     50.99 o 
   2   7 -12      422.21      416.35     20.74 o 
   3   7 -12      941.95      916.50     21.91 o 
   4   7 -12     2701.58     2647.36     43.55 o 
   5   7 -12      143.04      159.77     11.83 o 
   6   7 -12     3427.30     3405.64     56.62 o 
   7   7 -12     1906.00     1964.38     39.27 o 
   8   7 -12       55.47       58.22     10.33 o 
   9   7 -12      500.96      472.76     20.08 o 
  10   7 -12      688.46      710.84     24.11 o 
  11   7 -12        5.83        1.21      9.80 o 
  12   7 -12       51.76       53.06     12.15 o 
  13   7 -12      192.23      210.43     21.33 o 
  -9   8 -12       16.12       49.39     38.52 o 
  -8   8 -12       77.81       79.58     40.89 o 
  -7   8 -12        9.73       18.83     29.75 o 
  -6   8 -12      280.70      270.36     50.15 o 
  -5   8 -12       14.61        3.77     22.81 o 
  -4   8 -12      343.00      328.85     44.87 o 
  -3   8 -12     1458.70     1462.92     80.06 o 
  -2   8 -12       24.42       30.08     18.08 o 
  -1   8 -12      581.75      521.79     41.59 o 
   0   8 -12      235.45      249.26     16.48 o 
   1   8 -12     2813.46     2715.74     39.69 o 
   2   8 -12      493.04      486.43     17.01 o 
   3   8 -12      177.34      179.02     11.40 o 
   4   8 -12     1059.74     1036.97     21.92 o 
   5   8 -12      119.50      104.40      8.40 o 
   6   8 -12      105.73      109.28     11.54 o 
   7   8 -12       64.59       68.78     10.61 o 
   8   8 -12       60.82       32.08      9.80 o 
   9   8 -12        4.76       14.95     11.11 o 
  10   8 -12      106.13      108.71     13.33 o 
  11   8 -12        3.53       28.01     11.09 o 
  12   8 -12        4.96       17.62     11.79 o 
  -9   9 -12      154.05      206.23     53.91 o 
  -8   9 -12       76.16      134.08     44.98 o 
  -7   9 -12       15.26       77.21     35.35 o 
  -6   9 -12      168.11      262.72     47.94 o 
  -5   9 -12       77.31       41.54     26.85 o 
  -4   9 -12      931.61     1003.60     69.30 o 
  -3   9 -12      560.03      567.15     51.65 o 
  -2   9 -12      299.06      341.76     40.08 o 
  -1   9 -12      498.74      579.63     44.71 o 
   0   9 -12     1026.90     1008.59     35.41 o 
   1   9 -12      250.68      266.26     12.26 o 
   2   9 -12       56.72       31.11      6.79 o 
   3   9 -12      495.45      489.34     17.22 o 
   4   9 -12      453.12      505.56     19.71 o 
   5   9 -12      161.65      133.14      9.90 o 
   6   9 -12      115.57      114.20     10.99 o 
   7   9 -12      847.16      892.13     33.30 o 
   8   9 -12      168.12      166.71     15.17 o 
   9   9 -12      115.53      121.30     13.84 o 
  10   9 -12      218.10      204.34     17.31 o 
  11   9 -12       79.92       74.56     13.77 o 
  12   9 -12       17.68       34.33     15.09 o 
  -9  10 -12       41.10        9.90     38.79 o 
  -8  10 -12       79.58       81.46     39.01 o 
  -7  10 -12        4.06      -16.57     23.67 o 
  -6  10 -12       84.23       81.57     35.46 o 
  -5  10 -12       41.18       33.25     25.99 o 
  -4  10 -12      131.18      192.89     38.52 o 
  -3  10 -12      114.94       87.86     29.00 o 
  -2  10 -12      857.66      896.85     60.64 o 
  -1  10 -12     2056.32     2001.34     90.39 o 
   0  10 -12      506.20      536.93     27.32 o 
   1  10 -12      278.67      303.64     27.92 o 
   2  10 -12      594.78      539.52     25.00 o 
   3  10 -12     1008.77     1018.70     24.83 o 
   4  10 -12      956.21      968.89     22.39 o 
   5  10 -12      367.09      352.11     13.97 o 
   6  10 -12      259.28      233.82     21.35 o 
   7  10 -12       89.17       97.80     16.29 o 
   8  10 -12        1.34        0.53      9.17 o 
   9  10 -12       83.66       59.91     15.17 o 
  10  10 -12       10.22        8.10     11.00 o 
  11  10 -12      248.78      233.31     18.46 o 
  12  10 -12      183.83      177.04     20.87 o 
  -9  11 -12      187.96      199.40     57.95 o 
  -8  11 -12      157.65      152.00     46.33 o 
  -7  11 -12       32.28       87.97     37.56 o 
  -6  11 -12      190.18      294.52     50.58 o 
  -5  11 -12      499.49      584.26     61.44 o 
  -4  11 -12        9.01        0.91     22.27 o 
  -3  11 -12      554.40      505.22     52.51 o 
  -2  11 -12     1123.94     1258.69     73.33 o 
  -1  11 -12      220.09      162.38     32.55 o 
   0  11 -12     1279.20     1407.20     44.37 o 
   1  11 -12     1570.36     1669.49     47.57 o 
   2  11 -12       32.21       18.52      7.02 o 
   3  11 -12     1993.27     1980.09     52.21 o 
   4  11 -12      995.30      972.29     34.25 o 
   5  11 -12       32.91       27.78      7.13 o 
   6  11 -12      459.80      457.37     17.61 o 
   7  11 -12      631.45      670.66     25.02 o 
   8  11 -12       78.45       53.79     12.31 o 
   9  11 -12       37.97       36.56     12.05 o 
  10  11 -12       99.69      107.45     15.35 o 
  11  11 -12       31.88       59.62     14.46 o 
  12  11 -12        8.43       21.94     17.12 o 
  -8  12 -12      133.81       97.87     42.13 o 
  -7  12 -12       51.88       46.49     35.78 o 
  -6  12 -12       29.46       35.56     30.51 o 
  -5  12 -12       14.22      -14.74     24.80 o 
  -4  12 -12       12.17        5.17     23.57 o 
  -3  12 -12      151.11      116.86     34.11 o 
  -2  12 -12      392.04      415.85     48.42 o 
  -1  12 -12      756.41      780.21     56.12 o 
   0  12 -12      443.39      514.68     35.50 o 
   1  12 -12      307.37      266.12     22.79 o 
   2  12 -12       14.80       -7.10      7.10 o 
   3  12 -12      191.34      165.34     12.08 o 
   4  12 -12      209.72      214.47     13.06 o 
   5  12 -12     1013.33      966.72     27.46 o 
   6  12 -12      460.01      487.04     21.80 o 
   7  12 -12      158.14      176.43     21.04 o 
   8  12 -12      108.25      114.02     14.58 o 
   9  12 -12        5.71       -2.42     10.59 o 
  10  12 -12       22.78       24.03     12.80 o 
  11  12 -12       51.25       68.60     15.48 o 
  12  12 -12      156.69      178.96     35.05 o 
  -8  13 -12       26.24       28.95     36.64 o 
  -7  13 -12      228.02      234.26     52.30 o 
  -6  13 -12       79.56       86.89     38.20 o 
  -5  13 -12        7.87      -23.67     23.67 o 
  -4  13 -12      108.65      139.62     36.96 o 
  -3  13 -12       80.48       73.07     29.91 o 
  -2  13 -12       37.58       37.02     25.23 o 
  -1  13 -12      104.95      149.57     33.95 o 
   0  13 -12      282.32      278.51     71.91 o 
   1  13 -12      340.43      295.38     23.84 o 
   2  13 -12       77.99       82.86     11.65 o 
   3  13 -12       72.48       79.61     10.21 o 
   4  13 -12      141.12      169.56     12.62 o 
   5  13 -12      146.81      142.62     11.54 o 
   6  13 -12       91.27       81.00     11.23 o 
   7  13 -12      527.40      569.12     28.52 o 
   8  13 -12       86.51      100.24     21.35 o 
   9  13 -12       30.87       17.50     11.96 o 
  10  13 -12        9.43       15.04     13.12 o 
  11  13 -12        3.83       18.19     16.18 o 
  -8  14 -12      196.27      172.39     53.00 o 
  -7  14 -12      512.10      613.20     74.25 o 
  -6  14 -12      245.54      266.65     53.16 o 
  -5  14 -12        9.95       17.49     25.72 o 
  -4  14 -12        4.92       -7.26     23.78 o 
  -3  14 -12       27.21       38.68     26.63 o 
  -2  14 -12       34.16       49.61     26.09 o 
  -1  14 -12     1292.19     1234.31     76.89 o 
   0  14 -12     1053.69     1224.30     54.24 o 
   1  14 -12      147.28      202.32     37.67 o 
   2  14 -12      130.34      123.15     18.80 o 
   3  14 -12       44.87       49.69     10.77 o 
   4  14 -12      385.20      391.85     24.96 o 
   5  14 -12     1459.02     1583.29     49.61 o 
   6  14 -12      286.18      281.92     16.75 o 
   7  14 -12      249.61      243.65     19.34 o 
   8  14 -12      101.01      107.81     17.39 o 
   9  14 -12       22.00       23.91     12.93 o 
  10  14 -12       46.77       41.30     15.14 o 
  11  14 -12        3.95       -1.69     15.41 o 
  -7  15 -12       50.02       42.67     40.25 o 
  -6  15 -12       42.22       -8.50     30.40 o 
  -5  15 -12      193.94      199.02     46.65 o 
  -4  15 -12        8.47       -6.35     22.33 o 
  -3  15 -12       45.28       17.59     25.07 o 
  -2  15 -12      140.81      137.52     36.59 o 
  -1  15 -12       88.74      119.87     32.61 o 
   0  15 -12      255.00      237.03     47.37 o 
   1  15 -12       65.16       77.62     17.09 o 
   2  15 -12       67.38       37.36     14.16 o 
   3  15 -12      505.73      545.28     23.16 o 
   4  15 -12      112.58      139.52     12.81 o 
   5  15 -12      107.36       89.18     11.25 o 
   6  15 -12      114.46      138.61     15.29 o 
   7  15 -12       33.09        9.89     12.05 o 
   8  15 -12       26.98       29.29     13.01 o 
   9  15 -12       44.61       51.73     14.33 o 
  10  15 -12      120.20      121.80     18.49 o 
  11  15 -12       85.41       34.56     20.68 o 
  -7  16 -12      192.86      121.92     50.95 o 
  -6  16 -12      205.59      215.48     52.67 o 
  -5  16 -12       33.98       30.94     32.07 o 
  -4  16 -12       69.05       40.25     32.07 o 
  -3  16 -12        3.73       -8.88     24.64 o 
  -2  16 -12      335.30      399.17     54.18 o 
  -1  16 -12      537.28      762.40     67.15 o 
   0  16 -12       32.44       24.27     17.35 o 
   1  16 -12       16.97       27.04     16.70 o 
   2  16 -12       25.53       28.00     15.01 o 
   3  16 -12        7.20       -2.85     11.69 o 
   4  16 -12      157.90      148.67     18.43 o 
   5  16 -12      375.06      392.86     18.15 o 
   6  16 -12      236.55      216.02     16.47 o 
   7  16 -12      206.43      194.26     26.63 o 
   8  16 -12       23.71       14.03     13.36 o 
   9  16 -12       32.34       40.10     14.87 o 
  10  16 -12       20.03       26.17     23.13 o 
  -7  17 -12      102.92       79.04     45.52 o 
  -6  17 -12        4.27      -12.32     31.37 o 
  -5  17 -12      141.27      119.23     42.02 o 
  -4  17 -12      160.07      221.73     50.25 o 
  -3  17 -12       55.20      112.34     38.63 o 
  -2  17 -12       82.25       81.14     34.06 o 
  -1  17 -12      129.35      167.33     39.55 o 
   0  17 -12       23.72       34.40     19.99 o 
   1  17 -12      240.42      237.37     30.93 o 
   2  17 -12      120.14      132.26     22.02 o 
   3  17 -12       29.78       16.09     15.03 o 
   4  17 -12       52.80       67.18     13.14 o 
   5  17 -12       98.28      146.46     13.84 o 
   6  17 -12       63.98       63.62     12.62 o 
   7  17 -12        1.81        7.77     13.38 o 
   8  17 -12       38.25       63.98     16.21 o 
   9  17 -12      194.97      203.11     21.70 o 
  10  17 -12       83.68       89.46     23.31 o 
  -6  18 -12        5.81       -3.55     36.64 o 
  -5  18 -12       74.98      104.81     43.15 o 
  -4  18 -12       97.53       45.52     35.67 o 
  -3  18 -12       58.91       67.04     35.03 o 
  -2  18 -12      102.24      127.89     40.30 o 
  -1  18 -12      169.35      106.15     38.15 o 
   0  18 -12       52.23       45.45     22.20 o 
   1  18 -12      118.80      121.85     22.52 o 
   2  18 -12      401.02      361.21     30.68 o 
   3  18 -12        7.61        4.32     15.15 o 
   4  18 -12       86.32       99.27     21.03 o 
   5  18 -12      624.06      695.71     31.66 o 
   6  18 -12      320.18      315.91     20.27 o 
   7  18 -12        8.76       13.13     14.08 o 
   8  18 -12      256.35      293.40     24.41 o 
   9  18 -12       47.56       49.70     20.10 o 
  -5  19 -12       67.93       81.62     41.54 o 
  -4  19 -12       66.94      106.75     42.40 o 
  -3  19 -12       25.99       32.61     31.69 o 
  -2  19 -12       57.30       99.97     37.34 o 
  -1  19 -12       16.93       11.57     27.12 o 
   0  19 -12       55.39        5.18     21.94 o 
   1  19 -12        7.83       -0.17     15.87 o 
   2  19 -12       65.89       48.79     18.49 o 
   3  19 -12       81.59      159.80     44.58 o 
   4  19 -12       14.08       15.38     16.43 o 
   5  19 -12       64.06       98.74     15.63 o 
   6  19 -12       75.47       83.33     18.44 o 
   7  19 -12        3.38       -4.72     13.60 o 
   8  19 -12      130.02      125.93     20.53 o 
   9  19 -12       48.80       62.48     21.52 o 
  -5  20 -12       79.03       41.11     41.05 o 
  -4  20 -12       25.19       21.58     34.22 o 
  -3  20 -12       15.02       31.53     35.13 o 
  -2  20 -12       66.20       30.78     32.93 o 
  -1  20 -12        6.43       -2.80     26.90 o 
   0  20 -12       50.86       92.11     28.34 o 
   1  20 -12       15.95       22.28     19.05 o 
   2  20 -12       67.00       42.25     27.90 o 
   3  20 -12       73.41       78.93     21.98 o 
   4  20 -12        6.17        6.02     18.17 o 
   5  20 -12      138.02      154.87     23.75 o 
   6  20 -12       37.65       48.32     17.45 o 
   7  20 -12        7.87       29.77     23.31 o 
   8  20 -12       58.11       38.47     20.33 o 
  -4  21 -12      110.49       90.07     48.10 o 
  -3  21 -12        1.79       20.98     35.08 o 
  -2  21 -12       21.49       25.13     32.39 o 
  -1  21 -12       39.06       47.24     35.30 o 
   0  21 -12        9.43       24.39     25.10 o 
   1  21 -12       33.41       18.06     19.39 o 
   2  21 -12       45.95       85.37     23.68 o 
   3  21 -12       78.77       87.82     22.00 o 
   4  21 -12      206.89      184.10     24.52 o 
   5  21 -12       13.02        4.26     18.19 o 
   6  21 -12       60.80       27.37     28.22 o 
   7  21 -12       76.92       99.11     38.85 o 
  -3  22 -12       51.78       66.23     43.42 o 
  -2  22 -12        9.04       12.37     34.38 o 
  -1  22 -12       37.65       38.95     33.20 o 
   0  22 -12       30.61       36.20     30.32 o 
   1  22 -12      118.79      142.28     32.26 o 
   2  22 -12       67.78       33.02     25.54 o 
   3  22 -12        6.94       10.48     20.42 o 
   4  22 -12       22.05        7.32     16.88 o 
   5  22 -12        5.33       -8.50     15.91 o 
   6  22 -12       22.59       34.17     26.47 o 
   7  22 -12       36.53       71.72     35.99 o 
  -2  23 -12       21.93      -25.50     31.85 o 
  -1  23 -12       38.78       51.27     40.62 o 
   0  23 -12       99.36      104.52     33.37 o 
   1  23 -12       60.72       47.58     22.48 o 
   2  23 -12       50.89       73.16     23.41 o 
   3  23 -12       11.32        6.53     20.47 o 
   4  23 -12        4.67       16.46     26.93 o 
   5  23 -12        3.26       -8.99     16.27 o 
   6  23 -12       17.40       15.39     27.17 o 
   0  24 -12       26.28       45.55     32.50 o 
   1  24 -12       25.50       40.79     23.93 o 
   2  24 -12       86.23       58.02     24.68 o 
   3  24 -12       63.03       79.21     24.68 o 
   4  24 -12       42.84       86.39     30.43 o 
 -10   1 -11       86.66      113.14     50.28 o 
  -9   1 -11        9.69       10.13     21.23 o 
  -8   1 -11      339.77      379.15     42.35 o 
  -7   1 -11       38.13        7.07     16.89 o 
  -6   1 -11      277.22      293.80     34.68 o 
  -5   1 -11     2422.04     2550.13     81.89 o 
  -4   1 -11     2159.89     2181.79     73.16 o 
  -3   1 -11       95.16       85.01      9.99 o 
  -2   1 -11      913.51      918.05     27.87 o 
  -1   1 -11     1168.95     1180.84     25.67 o 
   0   1 -11       11.54       12.89      4.03 o 
   1   1 -11     2801.13     2856.15     29.20 o 
   2   1 -11    13884.99    13660.34    148.73 o 
   3   1 -11     1204.88     1201.72     23.40 o 
   4   1 -11      622.40      592.31     16.55 o 
   5   1 -11     3251.83     3300.58     51.44 o 
   6   1 -11     3866.28     3824.57     63.96 o 
   7   1 -11        7.48       17.31      6.57 o 
   8   1 -11      467.77      430.67     16.12 o 
   9   1 -11      558.13      522.03     17.92 o 
  10   1 -11        4.18        5.17     10.34 o 
  11   1 -11      534.17      595.06     30.18 o 
 -10   2 -11       31.84       12.80     23.23 o 
  -9   2 -11       65.15       59.75     25.75 o 
  -8   2 -11       42.00       51.69     31.88 o 
  -7   2 -11       99.54       93.47     25.51 o 
  -6   2 -11        9.00       11.83     15.01 o 
  -5   2 -11      357.07      317.87     44.17 o 
  -4   2 -11       64.02      109.44     27.76 o 
  -3   2 -11     1258.55     1429.85     43.16 o 
  -2   2 -11     1529.40     1385.11     40.83 o 
  -1   2 -11       51.37       37.91      6.99 o 
   0   2 -11      133.50      100.94      7.55 o 
   1   2 -11      200.11      182.64      5.98 o 
   2   2 -11       81.40       69.60      7.84 o 
   3   2 -11     1766.01     1710.77     38.80 o 
   4   2 -11     1547.79     1457.69     25.42 o 
   5   2 -11     1176.92     1112.81     22.64 o 
   6   2 -11      497.74      505.98     18.40 o 
   7   2 -11        7.50       -2.09      6.35 o 
   8   2 -11       56.65       54.40      8.83 o 
   9   2 -11       19.65       23.27      8.34 o 
  10   2 -11      425.33      463.38     46.50 o 
  11   2 -11      214.05      201.89     24.57 o 
  12   2 -11        6.79        5.29     13.44 o 
 -10   3 -11      155.14      139.30     33.12 o 
  -9   3 -11       82.93       21.97     24.51 o 
  -8   3 -11      456.79      386.64     42.67 o 
  -7   3 -11      489.32      548.25     45.69 o 
  -6   3 -11       22.83       14.58     23.08 o 
  -5   3 -11      770.33      756.64     59.35 o 
  -4   3 -11     1566.34     1483.80     80.60 o 
  -3   3 -11      134.37      134.93     12.87 o 
  -2   3 -11      956.51     1048.99     29.32 o 
  -1   3 -11      182.82      136.70     14.31 o 
   0   3 -11       45.43       30.96      5.53 o 
   1   3 -11      120.42      127.71      5.71 o 
   2   3 -11     3656.84     3713.90     46.29 o 
   3   3 -11     2816.40     2752.27     47.27 o 
   4   3 -11      159.42      176.31      9.05 o 
   5   3 -11     3378.71     3179.05     47.32 o 
   6   3 -11     1015.01     1072.61     27.88 o 
   7   3 -11       53.88       47.83      9.27 o 
   8   3 -11      408.29      444.29     17.96 o 
   9   3 -11      357.69      352.85     21.67 o 
  10   3 -11       19.62       44.95      9.85 o 
  11   3 -11      124.91      178.83     18.42 o 
  12   3 -11      198.73      200.68     15.48 o 
 -10   4 -11      249.01      257.01     40.40 o 
  -9   4 -11      108.32      136.42     32.07 o 
  -8   4 -11       17.54       16.05     19.88 o 
  -7   4 -11      173.43      186.05     43.04 o 
  -6   4 -11        9.70      -16.52     20.77 o 
  -5   4 -11      364.54      332.40     44.12 o 
  -4   4 -11      872.38      813.46     57.84 o 
  -3   4 -11     2505.95     2518.64     66.74 o 
  -2   4 -11      847.62      876.10     28.19 o 
  -1   4 -11      267.35      284.31     18.68 o 
   0   4 -11     1143.78     1280.30     26.05 o 
   1   4 -11     1453.88     1407.22     18.88 o 
   2   4 -11       86.18       71.13      6.56 o 
   3   4 -11     2144.06     2083.04     30.65 o 
   4   4 -11     3174.18     3118.24     39.74 o 
   5   4 -11     1465.23     1381.91     22.57 o 
   6   4 -11      239.97      229.47     32.39 o 
   7   4 -11      127.35       94.42     10.68 o 
   8   4 -11       30.87       24.07      8.34 o 
   9   4 -11       66.97       70.14     10.37 o 
  10   4 -11      807.22      889.97     37.79 o 
  11   4 -11      316.49      313.19     14.78 o 
  12   4 -11       44.01       51.53     12.26 o 
  13   4 -11       94.86      103.02     28.62 o 
 -10   5 -11       72.48       43.82     41.81 o 
  -9   5 -11       73.73       11.08     20.33 o 
  -8   5 -11      221.23      162.92     45.46 o 
  -7   5 -11       45.34       82.53     31.91 o 
  -6   5 -11       19.42        1.18     22.27 o 
  -5   5 -11       80.28       91.74     29.59 o 
  -4   5 -11       41.03       49.50     21.25 o 
  -3   5 -11     2047.85     2051.21     91.36 o 
  -2   5 -11      229.64      207.35     18.55 o 
  -1   5 -11     2949.82     3171.53     59.83 o 
   0   5 -11       87.42       84.03      7.64 o 
   1   5 -11     1496.53     1489.25     20.07 o 
   2   5 -11     1847.89     1779.74     45.17 o 
   3   5 -11      432.64      371.47     12.84 o 
   4   5 -11      605.11      555.01     13.97 o 
   5   5 -11       92.94       92.47      6.39 o 
   6   5 -11      120.16      104.67     11.76 o 
   7   5 -11      174.45      157.61     10.97 o 
   8   5 -11       26.90       28.60      7.88 o 
   9   5 -11      246.83      280.67     13.90 o 
  10   5 -11       20.98        9.04      9.50 o 
  11   5 -11       58.07       53.91      9.70 o 
  12   5 -11      131.04      127.74     18.65 o 
  13   5 -11        8.03      -17.92     40.03 o 
 -10   6 -11       28.61       33.27     35.40 o 
  -9   6 -11      193.33      232.97     53.48 o 
  -8   6 -11      315.48      255.78     50.36 o 
  -7   6 -11       11.87       -7.69     19.64 o 
  -6   6 -11      221.20      247.23     42.67 o 
  -5   6 -11       51.56       48.42     25.18 o 
  -4   6 -11     1107.46     1111.53     70.05 o 
  -3   6 -11     2249.50     2393.35     99.54 o 
  -2   6 -11      704.93      638.81     45.30 o 
  -1   6 -11      321.88      249.68     15.58 o 
   0   6 -11      868.91      907.07     19.27 o 
   1   6 -11     1090.76     1051.62     16.34 o 
   2   6 -11       60.31       36.36      6.24 o 
   3   6 -11     2073.27     2048.05     33.17 o 
   4   6 -11     1194.27     1213.08     21.84 o 
   5   6 -11     2079.82     1979.75     28.55 o 
   6   6 -11       54.89       59.95      9.23 o 
   7   6 -11     1043.20      995.57     24.83 o 
   8   6 -11       10.73       10.69      7.34 o 
   9   6 -11      280.27      283.70     14.81 o 
  10   6 -11      795.49      861.59     30.75 o 
  11   6 -11      192.08      193.62     14.04 o 
  12   6 -11       55.16       65.37     11.38 o 
  13   6 -11       78.06       83.85     21.93 o 
 -10   7 -11        1.42        1.93     24.34 o 
  -9   7 -11       25.41        8.77     33.63 o 
  -8   7 -11       52.02       24.96     30.13 o 
  -7   7 -11      110.60      112.67     40.14 o 
  -6   7 -11      275.28      333.69     49.71 o 
  -5   7 -11      627.28      571.72     56.66 o 
  -4   7 -11      786.55      713.49     56.87 o 
  -3   7 -11       73.47       57.52     24.00 o 
  -2   7 -11        7.73       -4.68     14.31 o 
  -1   7 -11      118.95      123.19     14.68 o 
   0   7 -11       34.68       39.35      6.78 o 
   1   7 -11      255.04      270.99      9.85 o 
   2   7 -11      277.08      281.98     11.62 o 
   3   7 -11        4.70        7.65      4.66 o 
   4   7 -11      347.84      344.42     12.18 o 
   5   7 -11     1596.75     1580.74     25.12 o 
   6   7 -11       78.55       52.83     13.44 o 
   7   7 -11       56.97       70.31     17.42 o 
   8   7 -11      327.95      349.21     20.19 o 
   9   7 -11       42.40       42.00     10.68 o 
  10   7 -11       35.63       25.04      9.69 o 
  11   7 -11       12.35        7.09      9.78 o 
  12   7 -11      195.44      198.73     19.97 o 
  13   7 -11       15.65       28.01     16.13 o 
 -10   8 -11      113.92       74.30     42.83 o 
  -9   8 -11      181.16      167.76     50.47 o 
  -8   8 -11      144.71      153.29     45.30 o 
  -7   8 -11        2.82       11.46     26.96 o 
  -6   8 -11       38.44       10.44     26.15 o 
  -5   8 -11      314.61      274.13     44.33 o 
  -4   8 -11      121.84      174.22     35.35 o 
  -3   8 -11     4661.02     4864.72    166.74 o 
  -2   8 -11      932.12      931.72     56.92 o 
  -1   8 -11      389.18      309.10     33.57 o 
   0   8 -11      135.76      154.78     11.11 o 
   1   8 -11       52.59       68.47      5.71 o 
   2   8 -11       74.03       72.05      8.19 o 
   3   8 -11     1546.22     1596.11     33.32 o 
   4   8 -11     2357.30     2367.66     35.12 o 
   5   8 -11      365.35      355.79     12.51 o 
   6   8 -11       68.01       62.41     11.01 o 
   7   8 -11       34.61       39.56      9.28 o 
   8   8 -11       87.87       64.18     10.26 o 
   9   8 -11      244.47      258.50     18.97 o 
  10   8 -11      328.46      311.25     17.56 o 
  11   8 -11      383.80      357.35     18.91 o 
  12   8 -11       74.81       99.63     13.89 o 
  13   8 -11       25.54       28.22     15.38 o 
 -10   9 -11        5.50        2.91     33.36 o 
  -9   9 -11       83.41      124.39     43.74 o 
  -8   9 -11      254.84      234.21     52.14 o 
  -7   9 -11        7.91        9.58     29.11 o 
  -6   9 -11       60.77       42.34     28.95 o 
  -5   9 -11      198.47      198.27     37.93 o 
  -4   9 -11       68.33      121.60     31.69 o 
  -3   9 -11      188.88      228.72     36.37 o 
  -2   9 -11      135.64      115.89     26.26 o 
  -1   9 -11       95.03       77.64     21.63 o 
   0   9 -11       21.49       15.70      8.50 o 
   1   9 -11      126.26      145.64      8.80 o 
   2   9 -11        1.25        9.18      5.38 o 
   3   9 -11      743.65      717.97     22.42 o 
   4   9 -11      352.40      366.06     13.59 o 
   5   9 -11       60.91       51.77      6.64 o 
   6   9 -11       94.59       92.40      8.10 o 
   7   9 -11      150.84      157.07     13.21 o 
   8   9 -11      158.32      155.78     13.68 o 
   9   9 -11       33.57       33.65     10.19 o 
  10   9 -11       28.59        1.35     10.04 o 
  11   9 -11       30.25       37.21     11.80 o 
  12   9 -11       11.04       13.54     11.82 o 
  -9  10 -11      376.75      344.83     62.79 o 
  -8  10 -11      356.67      385.23     61.93 o 
  -7  10 -11       48.99       39.76     32.39 o 
  -6  10 -11      923.96     1124.93     81.24 o 
  -5  10 -11       50.07       -8.88     22.81 o 
  -4  10 -11      477.64      429.52     49.50 o 
  -3  10 -11     1389.52     1348.48     75.97 o 
  -2  10 -11     2352.39     2407.45    104.70 o 
  -1  10 -11      568.72      623.85     47.56 o 
   0  10 -11      736.80      874.96     32.93 o 
   1  10 -11       66.58       57.20      7.40 o 
   2  10 -11      176.29      168.97     10.76 o 
   3  10 -11     1912.08     1788.62     41.43 o 
   4  10 -11     1963.23     2035.90     43.27 o 
   5  10 -11      284.03      269.32     16.27 o 
   6  10 -11      166.89      170.16     16.50 o 
   7  10 -11      599.41      586.78     32.41 o 
   8  10 -11       13.21        0.22      8.72 o 
   9  10 -11      468.79      483.01     21.81 o 
  10  10 -11      945.15      980.88     30.13 o 
  11  10 -11      245.64      259.00     18.53 o 
  12  10 -11        1.78        2.64     15.82 o 
  -9  11 -11       19.42       36.91     42.02 o 
  -8  11 -11        2.02      -16.95     28.46 o 
  -7  11 -11       27.00       -3.01     27.92 o 
  -6  11 -11      318.42      287.04     50.41 o 
  -5  11 -11      274.53      309.69     48.58 o 
  -4  11 -11       97.34      111.54     49.80 o 
  -3  11 -11       98.72       73.76     26.69 o 
  -2  11 -11      227.92      195.47     34.54 o 
  -1  11 -11        5.53        8.66     16.19 o 
   0  11 -11      281.18      276.41     42.76 o 
   1  11 -11      492.16      483.41     17.94 o 
   2  11 -11      483.86      553.13     17.59 o 
   3  11 -11      301.20      318.72     13.17 o 
   4  11 -11       41.82       35.73      7.17 o 
   5  11 -11      222.71      191.55     11.08 o 
   6  11 -11      175.32      182.44     12.05 o 
   7  11 -11       42.80       10.09      8.98 o 
   8  11 -11       51.22       43.14     11.13 o 
   9  11 -11       18.96        8.31     10.56 o 
  10  11 -11       74.63       77.97     13.62 o 
  11  11 -11       38.02       59.19     13.94 o 
  12  11 -11       20.78       22.06     16.33 o 
  -9  12 -11       57.67       42.88     39.22 o 
  -8  12 -11       10.74       10.28     28.79 o 
  -7  12 -11      166.16      148.55     42.13 o 
  -6  12 -11      424.90      442.54     59.61 o 
  -5  12 -11      163.01      120.74     36.91 o 
  -4  12 -11      317.06      345.64     47.72 o 
  -3  12 -11     1526.02     1700.20     89.96 o 
  -2  12 -11      385.57      387.33     44.60 o 
  -1  12 -11       52.20       57.73     24.32 o 
   0  12 -11     1214.24     1186.34     40.85 o 
   1  12 -11        6.73       10.02     10.99 o 
   2  12 -11       19.76       25.27      8.29 o 
   3  12 -11      475.12      484.37     16.71 o 
   4  12 -11      845.50      866.33     23.09 o 
   5  12 -11      356.24      327.41     14.13 o 
   6  12 -11      436.46      439.35     17.54 o 
   7  12 -11      363.02      396.53     30.60 o 
   8  12 -11      178.72      164.59     24.26 o 
   9  12 -11       87.13       84.64     14.18 o 
  10  12 -11      153.73      166.03     17.07 o 
  11  12 -11      275.88      270.14     34.22 o 
  12  12 -11       70.81       53.20     17.86 o 
  -9  13 -11       21.25       61.44     42.13 o 
  -8  13 -11       12.55       30.83     36.64 o 
  -7  13 -11       60.65       36.75     30.99 o 
  -6  13 -11       30.94       24.48     27.60 o 
  -5  13 -11       63.94       87.11     33.14 o 
  -4  13 -11     1353.64     1305.98     84.79 o 
  -3  13 -11      487.42      552.89     56.17 o 
  -2  13 -11       80.21      104.06     30.56 o 
  -1  13 -11      282.74      357.74     43.15 o 
   0  13 -11      217.73      276.13     28.22 o 
   1  13 -11      576.95      670.18     31.92 o 
   2  13 -11     1045.56     1113.91     29.10 o 
   3  13 -11      209.97      209.62     12.37 o 
   4  13 -11      293.29      278.38     13.47 o 
   5  13 -11      140.71      133.02     11.24 o 
   6  13 -11      324.47      337.89     17.29 o 
   7  13 -11      110.63      113.40     14.37 o 
   8  13 -11       31.25       32.89     11.82 o 
   9  13 -11      195.27      139.63     27.48 o 
  10  13 -11       27.21       46.97     13.63 o 
  11  13 -11       15.14       28.07     13.77 o 
  -8  14 -11       41.53       75.70     40.25 o 
  -7  14 -11       75.21       81.57     40.35 o 
  -6  14 -11      165.09      126.12     40.08 o 
  -5  14 -11       79.01       87.54     35.13 o 
  -4  14 -11       15.12        8.66     26.20 o 
  -3  14 -11       72.21       79.25     28.62 o 
  -2  14 -11      333.94      304.48     43.42 o 
  -1  14 -11      179.96      170.45     34.33 o 
   0  14 -11      952.29     1007.79     91.28 o 
   1  14 -11      837.30      981.87     41.11 o 
   2  14 -11      143.93      155.43     19.40 o 
   3  14 -11      468.48      518.15     20.47 o 
   4  14 -11       56.70       35.60      8.34 o 
   5  14 -11      237.25      224.65     13.65 o 
   6  14 -11       63.24       51.28     10.56 o 
   7  14 -11      746.81      782.90     31.72 o 
   8  14 -11      191.07      143.33     16.58 o 
   9  14 -11       48.92       31.03     13.01 o 
  10  14 -11      136.41      120.70     25.26 o 
  11  14 -11       53.14       35.20     17.67 o 
  -8  15 -11      172.60      196.98     57.41 o 
  -7  15 -11      120.39      146.18     44.66 o 
  -6  15 -11       19.26       29.65     31.31 o 
  -5  15 -11      457.74      351.93     54.50 o 
  -4  15 -11      556.80      546.00     61.44 o 
  -3  15 -11       30.45       15.28     25.72 o 
  -2  15 -11       88.22       95.72     32.01 o 
  -1  15 -11      274.25      367.32     48.05 o 
   0  15 -11       35.28       11.90     15.64 o 
   1  15 -11      281.52      277.41     25.18 o 
   2  15 -11      249.74      252.70     23.23 o 
   3  15 -11      181.05      198.06     15.89 o 
   4  15 -11      100.55       81.22     10.24 o 
   5  15 -11      312.52      292.87     15.59 o 
   6  15 -11      205.49      192.13     14.88 o 
   7  15 -11       48.81       51.59     13.18 o 
   8  15 -11       20.90       25.32     12.75 o 
   9  15 -11      145.29      153.18     18.23 o 
  10  15 -11       98.55      113.14     19.26 o 
  11  15 -11       13.62       -8.86     16.19 o 
  -7  16 -11       79.79       13.94     34.81 o 
  -6  16 -11       40.84       26.63     34.43 o 
  -5  16 -11       71.98       89.58     35.99 o 
  -4  16 -11       58.16       90.55     35.89 o 
  -3  16 -11       17.18       34.70     30.08 o 
  -2  16 -11      436.53      491.60     57.19 o 
  -1  16 -11       90.14       80.44     29.70 o 
   0  16 -11       12.11       12.16     16.79 o 
   1  16 -11        6.67       20.80     13.00 o 
   2  16 -11      115.26      150.23     20.07 o 
   3  16 -11      350.71      375.46     20.32 o 
   4  16 -11       80.93       75.95     10.44 o 
   5  16 -11      191.53      220.41     13.92 o 
   6  16 -11      131.69      162.10     14.50 o 
   7  16 -11       53.00       25.45     13.42 o 
   8  16 -11       89.62       86.37     16.16 o 
   9  16 -11       22.97       19.95     13.62 o 
  10  16 -11        1.82       18.83     16.80 o 
  -7  17 -11      129.46      154.85     53.75 o 
  -6  17 -11        2.13       -1.40     33.09 o 
  -5  17 -11      215.93      207.68     49.93 o 
  -4  17 -11      494.55      456.69     60.37 o 
  -3  17 -11       84.63       54.93     31.04 o 
  -2  17 -11       33.18       59.02     30.56 o 
  -1  17 -11      131.76      132.90     35.94 o 
   0  17 -11        6.53        8.83     21.41 o 
   1  17 -11       65.65       67.75     17.70 o 
   2  17 -11      168.75      206.99     26.25 o 
   3  17 -11      315.01      332.94     27.63 o 
   4  17 -11       37.25       43.74     11.66 o 
   5  17 -11      468.09      506.57     19.15 o 
   6  17 -11      307.07      308.03     18.95 o 
   7  17 -11       11.33       16.31     12.97 o 
   8  17 -11      280.76      290.36     32.39 o 
   9  17 -11      346.17      323.24     24.74 o 
  10  17 -11       26.01       31.81     18.27 o 
  -6  18 -11       40.07       94.43     41.97 o 
  -5  18 -11      133.29      188.42     49.93 o 
  -4  18 -11      196.69      197.62     46.54 o 
  -3  18 -11       25.47       28.46     29.11 o 
  -2  18 -11       63.31      120.95     38.20 o 
  -1  18 -11       63.98       69.35     33.84 o 
   0  18 -11      121.21      140.25     28.09 o 
   1  18 -11      154.48      166.73     29.98 o 
   2  18 -11      113.92      116.07     21.57 o 
   3  18 -11      100.08      130.64     25.14 o 
   4  18 -11       24.11       30.00     11.73 o 
   5  18 -11      200.90      219.86     15.71 o 
   6  18 -11      115.43      128.32     18.18 o 
   7  18 -11       26.73       19.08     14.08 o 
   8  18 -11       30.22       27.15     14.86 o 
   9  18 -11       33.97        4.35     24.83 o 
  10  18 -11        0.03      -18.34     18.34 o 
  -6  19 -11        4.24       28.68     40.41 o 
  -5  19 -11       59.41       28.84     34.33 o 
  -4  19 -11       96.38       60.26     35.78 o 
  -3  19 -11        3.49       52.30     32.55 o 
  -2  19 -11       55.28       87.22     36.10 o 
  -1  19 -11       56.98       40.19     29.22 o 
   0  19 -11       22.67       48.52     23.57 o 
   1  19 -11       16.41        9.50     16.82 o 
   2  19 -11       40.04       16.65     16.29 o 
   3  19 -11       18.59       15.84     15.61 o 
   4  19 -11       80.83      108.47     20.08 o 
   5  19 -11       32.00       15.31     11.33 o 
   6  19 -11       25.33       13.83     12.95 o 
   7  19 -11        1.08       -9.09     13.39 o 
   8  19 -11       14.42       14.23     15.65 o 
   9  19 -11       25.51       25.91     19.16 o 
  -5  20 -11       36.54       89.64     45.68 o 
  -4  20 -11       18.52      -15.55     29.00 o 
  -3  20 -11      104.28       66.34     37.12 o 
  -2  20 -11      290.31      349.56     58.86 o 
  -1  20 -11      307.13      347.46     55.96 o 
   0  20 -11       67.13       81.93     26.91 o 
   1  20 -11       79.62      103.32     22.81 o 
   2  20 -11      118.62      112.39     22.39 o 
   3  20 -11      136.06      172.63     26.07 o 
   4  20 -11      140.76      164.65     23.70 o 
   5  20 -11      165.07      151.33     18.24 o 
   6  20 -11       39.01       66.94     17.94 o 
   7  20 -11       12.43       23.78     16.85 o 
   8  20 -11        6.19        1.59     18.65 o 
  -5  21 -11        1.04       45.03     41.59 o 
  -4  21 -11       16.81       12.70     35.35 o 
  -3  21 -11       10.63      -15.44     27.76 o 
  -2  21 -11        5.02       28.19     33.68 o 
  -1  21 -11      117.20      105.99     39.55 o 
   0  21 -11      105.28      155.97     41.51 o 
   1  21 -11        1.66      -12.10     17.41 o 
   2  21 -11       56.82       46.61     19.55 o 
   3  21 -11        8.75        0.88     16.86 o 
   4  21 -11       21.05       34.63     16.93 o 
   5  21 -11       29.58       28.25     15.99 o 
   6  21 -11      146.15      132.92     25.62 o 
   7  21 -11       17.56       16.79     29.32 o 
   8  21 -11       21.46       14.51     22.04 o 
  -4  22 -11       12.63      -10.55     37.12 o 
  -3  22 -11       27.81       23.84     36.59 o 
  -2  22 -11      119.41       49.55     35.08 o 
  -1  22 -11       74.65       50.90     35.35 o 
   0  22 -11       20.92       18.23     25.42 o 
   1  22 -11       22.71        6.89     20.29 o 
   2  22 -11       55.34       66.71     22.19 o 
   3  22 -11       84.66       47.52     21.01 o 
   4  22 -11        6.97       23.38     17.20 o 
   5  22 -11       14.51       -5.70     14.58 o 
   6  22 -11       17.15      -11.94     24.75 o 
   7  22 -11       31.53       -4.47     31.48 o 
  -3  23 -11       71.95       16.41     38.85 o 
  -2  23 -11      155.92      105.94     46.49 o 
  -1  23 -11       25.14       16.95     34.33 o 
   0  23 -11       42.71       58.77     27.71 o 
   1  23 -11       49.40       39.88     22.91 o 
   2  23 -11       14.00        2.14     20.34 o 
   3  23 -11       18.92       39.48     21.84 o 
   4  23 -11       39.18       87.39     20.77 o 
   5  23 -11       29.49       32.05     17.41 o 
   6  23 -11       22.12       31.64     29.81 o 
  -1  24 -11       30.96       82.70     42.83 o 
   0  24 -11        7.66        9.24     29.20 o 
   1  24 -11       24.59       64.41     24.42 o 
   2  24 -11       62.01       92.00     26.97 o 
   3  24 -11       12.95       28.79     22.32 o 
   4  24 -11       94.16       80.09     21.52 o 
   5  24 -11       49.65       52.65     20.08 o 
   0  25 -11       31.91       31.48     42.67 o 
   1  25 -11       27.27       25.48     31.86 o 
   2  25 -11       94.96      110.26     45.68 o 
   3  25 -11        3.28       10.30     27.01 o 
 -11   0 -10      260.87      364.25     70.11 o 
 -10   0 -10       43.46      126.01     43.15 o 
  -9   0 -10       10.50       -2.58     23.67 o 
  -8   0 -10      107.88       43.37     32.01 o 
  -7   0 -10      314.40      314.16     50.09 o 
  -6   0 -10       67.21       95.66     32.12 o 
  -5   0 -10       12.73       15.66     19.91 o 
  -4   0 -10     1834.67     1995.32    108.68 o 
  -3   0 -10     2204.22     2104.40     94.48 o 
  -2   0 -10      289.86      293.62     19.40 o 
  -1   0 -10      714.96      622.32     49.85 o 
   0   0 -10      576.62      716.20     23.32 o 
   1   0 -10      866.99      822.24     21.22 o 
   2   0 -10    21567.81    21199.03    295.29 o 
   3   0 -10    10147.35    10114.75    151.11 o 
   4   0 -10      458.45      441.62     16.29 o 
   5   0 -10     1582.42     1438.47     40.11 o 
   6   0 -10     3677.86     3619.62     76.39 o 
   7   0 -10      904.74      895.81     29.48 o 
   8   0 -10     2700.45     2705.67     61.72 o 
   9   0 -10     1049.47     1157.80     34.65 o 
  10   0 -10      184.40      194.46     15.29 o 
 -11   1 -10       21.48       74.54     32.10 o 
 -10   1 -10       29.78       52.75     27.33 o 
  -9   1 -10        4.02        3.07     19.77 o 
  -8   1 -10       10.06      -14.81     15.98 o 
  -7   1 -10       12.71       -2.36     19.85 o 
  -6   1 -10      324.77      267.86     31.50 o 
  -5   1 -10       89.97       82.60     24.51 o 
  -4   1 -10       69.39       70.96     10.62 o 
  -3   1 -10       66.94       68.25     10.42 o 
  -2   1 -10       87.94       68.34      9.53 o 
  -1   1 -10     1059.62     1006.75     22.51 o 
   0   1 -10      329.85      297.57     10.95 o 
   1   1 -10      335.41      298.24      8.04 o 
   2   1 -10       81.20       83.97     15.90 o 
   3   1 -10      211.76      207.46      8.88 o 
   4   1 -10       12.91       38.59      6.45 o 
   5   1 -10      112.83      119.71      8.88 o 
   6   1 -10       34.30       41.77      7.61 o 
   7   1 -10        4.06        3.67      5.41 o 
   8   1 -10       10.73        9.33      6.77 o 
   9   1 -10       60.64       57.34      7.80 o 
  10   1 -10       87.11       69.86     11.01 o 
  11   1 -10       18.64       56.28     30.56 o 
 -11   2 -10      506.34      485.76     72.15 o 
 -10   2 -10      101.81       58.83     27.68 o 
  -9   2 -10       11.59       25.79     19.54 o 
  -8   2 -10     1097.88     1215.09    130.90 o 
  -7   2 -10     1399.79     1371.10     64.35 o 
  -6   2 -10       87.63       83.02     29.59 o 
  -5   2 -10      808.09      863.60     62.20 o 
  -4   2 -10     1347.42     1510.63     37.81 o 
  -3   2 -10      209.74      163.26     15.04 o 
  -2   2 -10      543.10      490.56     24.95 o 
  -1   2 -10      399.52      394.27     15.50 o 
   0   2 -10      290.00      283.55     10.14 o 
   1   2 -10     2513.23     2503.97     31.70 o 
   2   2 -10     5213.54     5131.84     55.10 o 
   3   2 -10     3984.46     4008.42     52.06 o 
   4   2 -10      321.55      291.15      9.69 o 
   5   2 -10      718.81      763.01     26.79 o 
   6   2 -10     1249.09     1339.70     28.96 o 
   7   2 -10      127.97      147.41      9.58 o 
   8   2 -10      966.90      996.22     22.71 o 
   9   2 -10      976.02      996.77     23.19 o 
  10   2 -10      130.48      127.89     14.98 o 
  11   2 -10      130.58      102.74     14.83 o 
  12   2 -10      162.75      191.33     43.58 o 
 -11   3 -10       11.46       26.17     27.04 o 
 -10   3 -10        0.73        2.12     19.97 o 
  -9   3 -10        5.50       17.40     22.79 o 
  -8   3 -10        0.90       -2.86     19.55 o 
  -7   3 -10      118.10       77.32     33.68 o 
  -6   3 -10       18.76       47.83     24.80 o 
  -5   3 -10       68.29       80.01     28.95 o 
  -4   3 -10     1256.12     1252.08     34.16 o 
  -3   3 -10      549.62      524.58     20.49 o 
  -2   3 -10      145.30      136.59     17.29 o 
  -1   3 -10     1407.98     1366.09     31.87 o 
   0   3 -10     1307.57     1250.33     23.11 o 
   1   3 -10     7122.53     7118.50     78.71 o 
   2   3 -10      397.32      389.98     11.45 o 
   3   3 -10      376.15      349.87     13.11 o 
   4   3 -10      784.79      748.16     22.36 o 
   5   3 -10      346.66      345.66     15.01 o 
   6   3 -10      320.15      334.73     19.44 o 
   7   3 -10     1568.96     1542.01     40.97 o 
   8   3 -10      614.28      606.32     19.15 o 
   9   3 -10       26.16        7.29      7.54 o 
  10   3 -10      390.81      431.33     17.95 o 
  11   3 -10      209.39      233.55     24.94 o 
  12   3 -10        8.73       12.70     34.33 o 
 -11   4 -10      237.09      196.49     60.96 o 
 -10   4 -10       79.43       45.95     28.46 o 
  -9   4 -10       68.85       75.83     25.76 o 
  -8   4 -10      274.30      165.50     45.30 o 
  -7   4 -10      500.13      524.64     61.71 o 
  -6   4 -10      478.82      419.29     52.67 o 
  -5   4 -10       37.52       13.77     18.51 o 
  -4   4 -10      934.14     1050.09     31.23 o 
  -3   4 -10      984.50     1019.87     29.46 o 
  -2   4 -10       63.97       86.30     14.33 o 
  -1   4 -10     5456.12     5438.01     90.14 o 
   0   4 -10     2040.31     2004.80     32.14 o 
   1   4 -10      362.62      355.10      8.26 o 
   2   4 -10     6219.29     5932.64     79.72 o 
   3   4 -10     2761.28     2605.23     34.73 o 
   4   4 -10      107.01       93.90      6.27 o 
   5   4 -10      568.81      552.42     14.68 o 
   6   4 -10     1575.30     1616.79     34.61 o 
   7   4 -10        7.80        0.55      6.50 o 
   8   4 -10      284.42      284.27     14.36 o 
   9   4 -10      775.16      820.63     23.78 o 
  10   4 -10      152.60      162.65     12.78 o 
  11   4 -10       98.13      117.25     12.66 o 
  12   4 -10       86.34       88.23     22.19 o 
  13   4 -10       88.49      119.61     43.63 o 
 -10   5 -10      173.22      206.44     49.90 o 
  -9   5 -10      209.80      304.42     56.82 o 
  -8   5 -10       86.70      137.85     40.41 o 
  -7   5 -10      484.67      494.83     59.72 o 
  -6   5 -10     1302.34     1375.98     84.20 o 
  -5   5 -10      560.83      419.24     48.32 o 
  -4   5 -10       33.67       27.26      9.34 o 
  -3   5 -10      900.26      915.34     27.68 o 
  -2   5 -10       96.50       73.55      9.31 o 
  -1   5 -10     4603.46     4671.12     79.59 o 
   0   5 -10     1098.62     1065.67     21.75 o 
   1   5 -10     3086.78     3095.56     29.79 o 
   2   5 -10      300.91      335.74     11.71 o 
   3   5 -10      138.75      159.24      7.69 o 
   4   5 -10      108.57      128.70      7.17 o 
   5   5 -10       78.32       82.16      6.64 o 
   6   5 -10     1541.87     1563.63     29.75 o 
   7   5 -10     2775.42     2864.66     45.21 o 
   8   5 -10      419.07      415.48     14.96 o 
   9   5 -10       75.25       61.93      8.41 o 
  10   5 -10      196.67      209.96     22.18 o 
  11   5 -10      143.82      112.88     18.62 o 
  12   5 -10       89.38       49.05     11.99 o 
  13   5 -10       76.83       50.58     18.79 o 
 -10   6 -10       88.84      101.49     30.47 o 
  -9   6 -10       23.71      -16.25     28.57 o 
  -8   6 -10      485.95      435.97     60.37 o 
  -7   6 -10      157.42      123.80     37.02 o 
  -6   6 -10        8.20        1.45     20.55 o 
  -5   6 -10     1064.74     1177.98     71.56 o 
  -4   6 -10     2317.53     2190.73    100.02 o 
  -3   6 -10      404.61      382.95     26.16 o 
  -2   6 -10      689.68      677.85     23.28 o 
  -1   6 -10     1550.49     1595.75     57.21 o 
   0   6 -10      148.29      158.84     15.73 o 
   1   6 -10     2745.23     2819.07     28.57 o 
   2   6 -10      635.03      637.49     17.38 o 
   3   6 -10       37.88       25.07      5.00 o 
   4   6 -10       60.18       92.85      6.73 o 
   5   6 -10       81.02       81.17      7.04 o 
   6   6 -10      134.14      130.13      9.85 o 
   7   6 -10      150.38      180.65     13.34 o 
   8   6 -10       25.81       24.06      7.64 o 
   9   6 -10      153.12      160.56     13.51 o 
  10   6 -10       33.57       27.12      8.60 o 
  11   6 -10       34.84       13.72      8.84 o 
  12   6 -10      159.57      178.48     13.62 o 
  13   6 -10       19.98       22.06     18.19 o 
 -10   7 -10        2.27       -0.97     29.97 o 
  -9   7 -10       83.47       79.20     38.42 o 
  -8   7 -10       76.24       22.01     31.69 o 
  -7   7 -10      421.69      423.65     58.11 o 
  -6   7 -10     1949.79     1763.42    100.45 o 
  -5   7 -10      801.54      826.43     61.82 o 
  -4   7 -10      770.86      785.00     57.03 o 
  -3   7 -10      427.31      425.10     41.75 o 
  -2   7 -10     1600.86     1595.30     38.57 o 
  -1   7 -10       67.01       53.55      8.71 o 
   0   7 -10     2393.47     2420.13     35.56 o 
   1   7 -10     9046.77     9192.16     79.60 o 
   2   7 -10     1936.88     1759.21     29.13 o 
   3   7 -10      221.48      215.48      9.17 o 
   4   7 -10     2595.94     2612.93     35.58 o 
   5   7 -10       42.88       44.24      5.24 o 
   6   7 -10     1164.76     1238.75     27.48 o 
   7   7 -10     2658.66     2762.44     46.38 o 
   8   7 -10     1246.01     1215.64     27.83 o 
   9   7 -10       64.77       66.58      9.78 o 
  10   7 -10      287.57      286.32     15.20 o 
  11   7 -10      213.89      202.86     15.07 o 
  12   7 -10        3.75        9.66     13.39 o 
  13   7 -10       91.68       86.98     23.84 o 
 -10   8 -10        6.96       20.66     38.74 o 
  -9   8 -10       36.50       -0.97     33.41 o 
  -8   8 -10        8.87       -4.41     24.80 o 
  -7   8 -10      169.18      150.27     41.16 o 
  -6   8 -10      155.80      103.14     34.97 o 
  -5   8 -10       16.96        9.85     22.01 o 
  -4   8 -10      110.81       89.31     25.99 o 
  -3   8 -10      206.09      239.27     35.03 o 
  -2   8 -10      256.71      242.98     31.69 o 
  -1   8 -10     1104.14     1103.27     50.51 o 
   0   8 -10        1.65        2.27      4.43 o 
   1   8 -10      120.93      105.36      6.33 o 
   2   8 -10       59.22       44.35      6.34 o 
   3   8 -10      348.78      332.08     14.99 o 
   4   8 -10      177.54      172.30     11.49 o 
   5   8 -10       65.55       73.53      6.37 o 
   6   8 -10       58.33       40.33      8.46 o 
   7   8 -10       20.61       24.14      8.19 o 
   8   8 -10       13.68       24.28      8.45 o 
   9   8 -10       99.47       88.31     10.80 o 
  10   8 -10      104.58      111.65     12.13 o 
  11   8 -10      114.83       93.47     13.87 o 
  12   8 -10       79.65       65.71     12.42 o 
  13   8 -10       18.00       -4.11     13.67 o 
 -10   9 -10       17.40       45.30     39.22 o 
  -9   9 -10      203.70      206.18     51.60 o 
  -8   9 -10       14.95       60.04     33.63 o 
  -7   9 -10      402.63      432.42     59.83 o 
  -6   9 -10     3176.64     3145.48    142.96 o 
  -5   9 -10      995.61     1111.21     73.39 o 
  -4   9 -10      436.10      455.02     48.85 o 
  -3   9 -10     1863.37     1942.75     89.85 o 
  -2   9 -10      310.61      364.41     39.01 o 
  -1   9 -10     1092.85     1164.26     61.82 o 
   0   9 -10     1192.01     1206.61     26.00 o 
   1   9 -10     1226.48     1287.62     19.92 o 
   2   9 -10      116.87      120.61      8.80 o 
   3   9 -10       50.14       38.90      5.95 o 
   4   9 -10      582.71      625.84     15.32 o 
   5   9 -10       19.12       19.50      5.44 o 
   6   9 -10      251.93      206.45     13.55 o 
   7   9 -10      959.83     1005.64     36.95 o 
   8   9 -10      213.71      233.50     19.06 o 
   9   9 -10       43.53       38.27      9.90 o 
  10   9 -10       89.97       88.48     12.38 o 
  11   9 -10      286.43      362.21     19.10 o 
  12   9 -10      103.80      122.67     14.77 o 
  13   9 -10       39.38       25.50     16.89 o 
 -10  10 -10       37.81       14.15     42.13 o 
  -9  10 -10       35.05       68.28     38.85 o 
  -8  10 -10       50.33       94.91     39.12 o 
  -7  10 -10       30.86       40.84     32.50 o 
  -6  10 -10       69.51       81.67     32.66 o 
  -5  10 -10       67.73       68.60     28.89 o 
  -4  10 -10        1.35       -9.25     17.97 o 
  -3  10 -10      788.79      797.96     55.90 o 
  -2  10 -10      523.44      532.44     76.59 o 
  -1  10 -10       85.11      126.76     25.50 o 
   0  10 -10      504.12      486.74     19.44 o 
   1  10 -10      791.67      822.26     21.90 o 
   2  10 -10      965.19      865.51     18.93 o 
   3  10 -10      535.78      539.03     17.20 o 
   4  10 -10      423.92      420.57     13.59 o 
   5  10 -10       91.20       95.66     11.08 o 
   6  10 -10      213.09      238.71     11.62 o 
   7  10 -10       65.92       55.84      9.94 o 
   8  10 -10      277.28      298.74     17.02 o 
   9  10 -10      317.78      326.60     18.11 o 
  10  10 -10      232.80      242.19     22.29 o 
  11  10 -10       77.55       90.91     17.50 o 
  12  10 -10        3.87        9.42     11.97 o 
  -9  11 -10       28.49      -15.60     33.30 o 
  -8  11 -10      108.98       44.12     37.29 o 
  -7  11 -10       20.22       31.48     32.50 o 
  -6  11 -10      349.09      331.75     52.51 o 
  -5  11 -10      409.72      381.94     36.86 o 
  -4  11 -10       29.63       35.27     21.36 o 
  -3  11 -10      638.40      665.20     42.24 o 
  -2  11 -10      871.85      947.85     46.96 o 
  -1  11 -10       92.07      109.97     25.93 o 
   0  11 -10     1194.75     1247.72     41.66 o 
   1  11 -10     2924.33     2975.31     43.14 o 
   2  11 -10       91.85       84.03      8.15 o 
   3  11 -10       66.99       72.04      7.85 o 
   4  11 -10      585.81      617.90     18.06 o 
   5  11 -10        2.76       -2.04      5.19 o 
   6  11 -10      438.82      462.80     16.13 o 
   7  11 -10      758.06      778.58     25.29 o 
   8  11 -10      186.80      176.76     14.90 o 
   9  11 -10      138.07      168.83     15.42 o 
  10  11 -10      286.62      315.97     19.58 o 
  11  11 -10      165.22      164.51     26.59 o 
  12  11 -10        6.11       -2.77     14.66 o 
  -9  12 -10       17.14       55.74     37.34 o 
  -8  12 -10       92.43      230.76     52.84 o 
  -7  12 -10      106.93      111.64     39.98 o 
  -6  12 -10       48.11       28.25     28.19 o 
  -5  12 -10      480.10      448.88     56.22 o 
  -4  12 -10      344.93      332.60     34.96 o 
  -3  12 -10      432.64      416.66     62.28 o 
  -2  12 -10      543.42      563.22     51.65 o 
  -1  12 -10        6.35      -11.46     16.19 o 
   0  12 -10      389.54      370.33     24.44 o 
   1  12 -10      890.88     1019.08     33.95 o 
   2  12 -10      541.21      532.68     16.09 o 
   3  12 -10     1046.97      986.67     22.71 o 
   4  12 -10       86.34       93.70      8.62 o 
   5  12 -10       27.68       34.74      6.87 o 
   6  12 -10      315.88      266.62     14.02 o 
   7  12 -10      124.07      114.22     16.92 o 
   8  12 -10        5.41        4.78      9.46 o 
   9  12 -10      136.27      142.00     15.35 o 
  10  12 -10      227.14      284.09     31.57 o 
  11  12 -10       38.76       72.66     14.51 o 
  12  12 -10       14.20       12.36     15.70 o 
  -9  13 -10      105.21      141.67     51.60 o 
  -8  13 -10       19.00      -21.47     27.39 o 
  -7  13 -10      121.49      147.31     44.55 o 
  -6  13 -10      319.25      349.62     55.10 o 
  -5  13 -10        2.88        6.78     24.64 o 
  -4  13 -10      683.86      765.94     47.54 o 
  -3  13 -10      452.86      397.02     48.05 o 
  -2  13 -10      124.02       93.89     29.11 o 
  -1  13 -10      170.98      165.61     32.77 o 
   0  13 -10      582.06      574.72     57.44 o 
   1  13 -10      147.31      208.18     22.44 o 
   2  13 -10      236.94      228.60     15.86 o 
   3  13 -10       27.78       25.53      7.12 o 
   4  13 -10      275.82      294.30     17.71 o 
   5  13 -10      307.14      271.90     13.68 o 
   6  13 -10      311.75      337.23     16.21 o 
   7  13 -10       20.94       28.06     10.38 o 
   8  13 -10      121.59      113.61     14.25 o 
   9  13 -10       75.60       77.92     14.00 o 
  10  13 -10       95.47       83.29     14.96 o 
  11  13 -10       40.48       62.01     20.52 o 
  12  13 -10       31.90       21.06     17.47 o 
  -9  14 -10       12.98       -5.60     33.68 o 
  -8  14 -10       68.73       25.56     37.72 o 
  -7  14 -10       93.52       67.09     35.99 o 
  -6  14 -10       43.60       50.04     33.30 o 
  -5  14 -10       82.13       61.93     30.51 o 
  -4  14 -10      179.08      205.48     41.11 o 
  -3  14 -10      506.00      591.95     58.75 o 
  -2  14 -10       70.80       70.21     26.96 o 
  -1  14 -10      487.98      621.65     50.79 o 
   0  14 -10      322.01      331.96     46.38 o 
   1  14 -10      846.68      963.92     37.27 o 
   2  14 -10      355.38      298.63     17.03 o 
   3  14 -10      707.47      737.63     19.84 o 
   4  14 -10       65.93       45.95      8.09 o 
   5  14 -10       76.46       62.87      8.83 o 
   6  14 -10       39.21       41.59      9.54 o 
   7  14 -10      169.28      200.82     20.93 o 
   8  14 -10      395.33      372.70     21.97 o 
   9  14 -10      341.12      416.49     25.25 o 
  10  14 -10       79.10      108.18     16.36 o 
  11  14 -10       24.62       38.94     17.18 o 
  -8  15 -10       30.52       64.24     35.62 o 
  -7  15 -10       62.73       58.48     35.67 o 
  -6  15 -10       20.34        5.60     28.25 o 
  -5  15 -10       19.02        8.07     28.62 o 
  -4  15 -10      148.19      189.71     42.50 o 
  -3  15 -10      158.29      151.57     35.19 o 
  -2  15 -10     1016.79     1045.19     72.37 o 
  -1  15 -10      296.47      287.42     42.61 o 
   0  15 -10        4.94       10.96     16.21 o 
   1  15 -10      107.97      134.36     18.99 o 
   2  15 -10       74.49       88.35     16.56 o 
   3  15 -10       41.81       50.42      8.99 o 
   4  15 -10      272.53      269.14     22.08 o 
   5  15 -10      192.61      197.45     12.53 o 
   6  15 -10       16.12        9.09      8.27 o 
   7  15 -10       39.05       39.25     12.04 o 
   8  15 -10      125.24      135.85     16.71 o 
   9  15 -10       76.04       57.70     14.17 o 
  10  15 -10      154.66      120.15     18.10 o 
  11  15 -10       34.27       38.34     24.69 o 
  -8  16 -10       60.51       99.75     47.51 o 
  -7  16 -10       55.83       73.82     39.33 o 
  -6  16 -10        7.80       11.35     30.61 o 
  -5  16 -10      512.84      543.10     65.75 o 
  -4  16 -10      189.27      162.33     41.86 o 
  -3  16 -10       36.22       73.87     34.00 o 
  -2  16 -10      282.97      308.51     47.83 o 
  -1  16 -10        3.56       25.99     25.50 o 
   0  16 -10       63.61       66.40     23.11 o 
   1  16 -10       97.77      107.87     18.81 o 
   2  16 -10      282.12      285.99     28.91 o 
   3  16 -10      670.17      687.08     32.36 o 
   4  16 -10       13.38       13.70      7.98 o 
   5  16 -10       19.85       25.00      8.54 o 
   6  16 -10       18.16       10.57      8.94 o 
   7  16 -10      136.76      132.32     17.01 o 
   8  16 -10      203.89      169.40     18.36 o 
   9  16 -10       22.66        3.75     12.96 o 
  10  16 -10       21.35       16.80     14.04 o 
  11  16 -10        4.68       -3.93     16.16 o 
  -7  17 -10       28.34        3.44     31.85 o 
  -6  17 -10        5.58       -7.75     30.13 o 
  -5  17 -10      116.52      115.52     40.68 o 
  -4  17 -10      148.47      124.82     38.42 o 
  -3  17 -10       74.76       67.31     32.23 o 
  -2  17 -10       63.93       68.71     30.88 o 
  -1  17 -10      278.61      274.83     47.13 o 
   0  17 -10      142.39      134.40     25.50 o 
   1  17 -10       12.13       24.88     16.48 o 
   2  17 -10      294.91      347.58     46.83 o 
   3  17 -10      530.03      610.27     40.61 o 
   4  17 -10      185.19      173.57     17.95 o 
   5  17 -10      173.41      172.23     13.08 o 
   6  17 -10       43.37       53.02     11.43 o 
   7  17 -10        8.80        3.23     12.36 o 
   8  17 -10      137.25      181.20     25.57 o 
   9  17 -10      113.32      111.40     27.38 o 
  10  17 -10       17.53       10.52     17.63 o 
  -7  18 -10       38.13       25.83     38.04 o 
  -6  18 -10        3.01       29.05     33.36 o 
  -5  18 -10      150.14      146.62     44.66 o 
  -4  18 -10      185.56      226.94     48.75 o 
  -3  18 -10       89.47       38.20     31.91 o 
  -2  18 -10       11.29        1.56     24.21 o 
  -1  18 -10      267.90      300.60     49.71 o 
   0  18 -10      230.43      273.35     33.17 o 
   1  18 -10      409.29      431.71     31.75 o 
   2  18 -10      238.12      239.23     25.10 o 
   3  18 -10      506.22      495.98     35.98 o 
   4  18 -10       57.14       55.60     12.43 o 
   5  18 -10       71.08       61.89     15.42 o 
   6  18 -10       54.39       69.92     12.43 o 
   7  18 -10        1.75       -5.46     12.68 o 
   8  18 -10      135.86      125.03     19.27 o 
   9  18 -10      137.31      136.96     19.71 o 
  10  18 -10       14.17       26.75     18.91 o 
  -6  19 -10       31.56       24.64     34.86 o 
  -5  19 -10       95.00      122.24     42.94 o 
  -4  19 -10      156.76      191.54     47.89 o 
  -3  19 -10       27.81       18.78     29.22 o 
  -2  19 -10       31.72        1.61     24.91 o 
  -1  19 -10       46.95       57.46     31.48 o 
   0  19 -10      240.14      218.49     31.99 o 
   1  19 -10      196.43      183.42     30.80 o 
   2  19 -10      313.66      439.47     55.43 o 
   3  19 -10       68.06       74.33     21.58 o 
   4  19 -10       33.44       41.92     13.47 o 
   5  19 -10      156.24      178.69     24.36 o 
   6  19 -10        6.93       16.51     10.93 o 
   7  19 -10        7.78       -1.45     13.79 o 
   8  19 -10       40.23       40.92     15.76 o 
   9  19 -10       22.56        4.86     18.30 o 
  -6  20 -10       10.26       30.51     36.69 o 
  -5  20 -10       43.53       53.48     39.49 o 
  -4  20 -10       82.08       65.43     37.50 o 
  -3  20 -10       14.33        7.86     30.51 o 
  -2  20 -10      177.23      186.86     45.68 o 
  -1  20 -10       81.30      114.71     40.03 o 
   0  20 -10       14.82       -0.06     19.38 o 
   1  20 -10       11.69       -1.04     15.50 o 
   2  20 -10       42.11       43.35     17.32 o 
   3  20 -10      226.87      227.87     29.51 o 
   4  20 -10       15.37       20.90     16.18 o 
   5  20 -10       91.71       93.81     14.80 o 
   6  20 -10      152.49       93.39     17.33 o 
   7  20 -10        1.05        3.24     14.18 o 
   8  20 -10       34.91       47.75     20.14 o 
   9  20 -10       42.92       42.39     20.60 o 
  -5  21 -10       63.68       84.42     47.45 o 
  -4  21 -10        9.86       32.44     34.00 o 
  -3  21 -10       18.37       44.93     35.73 o 
  -2  21 -10       11.64        3.17     29.11 o 
  -1  21 -10       88.89       43.96     33.63 o 
   0  21 -10      101.75      132.41     30.34 o 
   1  21 -10      147.14      130.68     24.62 o 
   2  21 -10      227.92      266.79     29.18 o 
   3  21 -10       32.69       74.03     21.02 o 
   4  21 -10       21.50       29.55     16.85 o 
   5  21 -10       21.61       12.60     14.47 o 
   6  21 -10       42.34       92.14     17.91 o 
   7  21 -10       73.97       99.60     27.92 o 
   8  21 -10       56.89       34.61     26.97 o 
  -4  22 -10        9.23        8.23     38.52 o 
  -3  22 -10       20.50       10.71     33.68 o 
  -2  22 -10       34.49        0.86     30.13 o 
  -1  22 -10       20.67       -0.65     27.98 o 
   0  22 -10      129.00      158.80     33.61 o 
   1  22 -10        6.56       10.52     18.11 o 
   2  22 -10       41.24       49.44     20.35 o 
   3  22 -10       29.55       25.88     18.45 o 
   4  22 -10       69.52       67.64     19.91 o 
   5  22 -10       57.50       35.89     24.01 o 
   6  22 -10      112.51       77.51     21.38 o 
   7  22 -10       16.56        4.47     31.80 o 
  -3  23 -10       15.82       41.75     42.34 o 
  -2  23 -10       19.42        1.35     31.80 o 
  -1  23 -10       10.10       28.84     32.50 o 
   0  23 -10      114.87      135.57     33.93 o 
   1  23 -10      100.51       93.15     24.27 o 
   2  23 -10       77.47       94.84     24.71 o 
   3  23 -10        5.36       -3.31     18.66 o 
   4  23 -10       21.01       13.93     17.12 o 
   5  23 -10       51.81       75.33     19.00 o 
   6  23 -10       11.46       -2.52     22.83 o 
  -2  24 -10       33.30       30.78     39.33 o 
  -1  24 -10       26.39      -18.83     33.25 o 
   0  24 -10        5.68      -23.36     40.38 o 
   1  24 -10       36.93       75.20     24.02 o 
   2  24 -10        4.98      -10.91     19.84 o 
   3  24 -10       40.04       49.54     23.11 o 
   4  24 -10      119.26      136.60     25.20 o 
   5  24 -10       25.71       49.57     18.70 o 
   0  25 -10       11.22       39.89     30.67 o 
   1  25 -10       63.73       29.79     24.91 o 
   2  25 -10       44.54       86.99     25.68 o 
   3  25 -10       14.48       -1.49     20.99 o 
   4  25 -10       39.68       21.63     30.26 o 
 -11   1  -9      240.35      295.23     44.18 o 
 -10   1  -9      119.90      114.73     34.03 o 
  -9   1  -9       74.76       70.70     60.48 o 
  -8   1  -9      350.09      346.47     39.15 o 
  -7   1  -9     2798.34     2899.87    108.47 o 
  -6   1  -9      202.60      207.09     39.92 o 
  -5   1  -9       82.72       59.99     23.89 o 
  -4   1  -9      645.87      690.55     23.00 o 
  -3   1  -9       58.31       66.31      8.68 o 
  -2   1  -9     2719.72     2700.96     51.02 o 
  -1   1  -9     6971.98     6612.12     92.68 o 
   0   1  -9     3393.41     3319.93     38.76 o 
   1   1  -9      401.40      393.69      8.72 o 
   2   1  -9     3358.97     3376.27     52.01 o 
   3   1  -9     2257.51     2214.21     30.14 o 
   4   1  -9      234.47      220.72      7.90 o 
   5   1  -9     4818.78     4877.42     62.18 o 
   6   1  -9     3975.50     4034.89     56.71 o 
   7   1  -9       18.50       19.85      5.20 o 
   8   1  -9      998.10     1007.58     26.61 o 
   9   1  -9      264.14      259.71     29.75 o 
  10   1  -9       16.16       -5.28     14.90 o 
  11   1  -9      468.39      467.55     58.92 o 
 -11   2  -9       18.06       31.09     25.34 o 
 -10   2  -9       45.82       30.51     23.93 o 
  -9   2  -9      110.11      108.49     27.97 o 
  -8   2  -9       41.19       43.40     20.50 o 
  -7   2  -9      117.54       52.73     31.21 o 
  -6   2  -9       91.39       98.03     30.13 o 
  -5   2  -9      110.09      109.28     27.49 o 
  -4   2  -9      463.63      448.81     19.25 o 
  -3   2  -9       62.12       49.44      8.07 o 
  -2   2  -9     2095.06     2139.91     66.50 o 
  -1   2  -9      338.74      347.71     12.81 o 
   0   2  -9      114.94      100.46      5.41 o 
   1   2  -9     1746.15     1556.31     21.66 o 
   2   2  -9      394.86      401.70     13.70 o 
   3   2  -9     1516.09     1553.48     23.59 o 
   4   2  -9      169.78      198.49      8.50 o 
   5   2  -9      659.45      694.46     17.50 o 
   6   2  -9       81.20       83.36      7.21 o 
   7   2  -9      499.28      460.51     15.88 o 
   8   2  -9       75.75       78.53     15.43 o 
   9   2  -9       23.01        7.20     17.14 o 
  10   2  -9      174.12       28.95     26.42 o 
  11   2  -9      249.80      247.01     47.83 o 
 -11   3  -9      160.53      186.16     38.98 o 
 -10   3  -9      177.38      148.28     44.87 o 
  -9   3  -9      101.54      106.31     27.44 o 
  -8   3  -9      636.56      547.94     65.16 o 
  -7   3  -9     1708.26     1856.01    102.82 o 
  -6   3  -9      332.74      304.05     43.47 o 
  -5   3  -9      132.99       88.72     27.55 o 
  -4   3  -9      703.08      695.96     36.33 o 
  -3   3  -9       32.32       38.55      7.85 o 
  -2   3  -9     2464.95     2260.51     45.30 o 
  -1   3  -9     9674.57     9963.70    134.92 o 
   0   3  -9     8719.42     8463.50     86.16 o 
   1   3  -9      237.82      232.67      6.91 o 
   2   3  -9     2397.79     2111.72     32.61 o 
   3   3  -9     1420.15     1363.54     20.87 o 
   4   3  -9      677.56      636.23     13.52 o 
   5   3  -9     3722.50     3861.84     78.20 o 
   6   3  -9     2432.11     2318.71     41.62 o 
   7   3  -9      371.66      368.56     17.12 o 
   8   3  -9      110.51      105.11     13.18 o 
   9   3  -9      163.70      191.97     41.81 o 
  10   3  -9       42.61       42.77     29.59 o 
  11   3  -9      272.88      197.68     45.46 o 
  12   3  -9      474.50      557.25     69.30 o 
 -11   4  -9       61.31       67.99     28.70 o 
 -10   4  -9      191.06      193.55     35.67 o 
  -9   4  -9       82.20      113.04     39.44 o 
  -8   4  -9      107.74      120.90     37.02 o 
  -7   4  -9       90.32       85.39     31.85 o 
  -6   4  -9       74.76       85.49     28.95 o 
  -5   4  -9      695.78      768.80     57.89 o 
  -4   4  -9      183.81      199.72     13.98 o 
  -3   4  -9     1929.30     2011.15     43.11 o 
  -2   4  -9     4194.92     4078.78     70.88 o 
  -1   4  -9      259.32      239.39     17.42 o 
   0   4  -9      958.00      808.54     15.61 o 
   1   4  -9     2089.13     2064.63     26.01 o 
   2   4  -9      296.85      280.33     12.57 o 
   3   4  -9     3260.86     3676.21     40.68 o 
   4   4  -9      197.34      169.60      9.67 o 
   5   4  -9        6.62        8.21      5.65 o 
   6   4  -9      513.91      482.03     16.94 o 
   7   4  -9     1584.70     1634.14     43.24 o 
   8   4  -9      632.76      630.93     24.99 o 
   9   4  -9       23.34       20.22     11.24 o 
  10   4  -9      123.16       97.12     34.81 o 
  11   4  -9       62.32       58.97     12.82 o 
  12   4  -9      104.28      130.31     44.60 o 
 -11   5  -9       72.06       10.45     25.77 o 
 -10   5  -9      144.13      208.44     37.47 o 
  -9   5  -9       61.07       38.47     31.85 o 
  -8   5  -9      332.83      362.53     55.15 o 
  -7   5  -9      694.89      634.24     64.73 o 
  -6   5  -9       57.15       43.37     26.26 o 
  -5   5  -9        4.76       17.76     19.15 o 
  -4   5  -9      404.41      455.00     26.37 o 
  -3   5  -9       66.18       50.14      8.50 o 
  -2   5  -9     3345.94     3369.76     78.29 o 
  -1   5  -9     3187.32     3311.83     53.62 o 
   0   5  -9      360.31      345.13     11.24 o 
   1   5  -9       41.75       46.31      3.85 o 
   2   5  -9      440.42      378.52     10.29 o 
   3   5  -9       37.55       52.29      4.87 o 
   4   5  -9      206.61      208.42     10.47 o 
   5   5  -9      154.95      150.45      7.72 o 
   6   5  -9      968.01     1002.92     21.69 o 
   7   5  -9      633.25      621.06     19.58 o 
   8   5  -9       15.73        4.75      6.89 o 
   9   5  -9      367.85      369.86     15.73 o 
  10   5  -9      107.62      108.62     10.83 o 
  11   5  -9      145.80      145.30     34.19 o 
  12   5  -9      344.43      327.34     73.90 o 
  13   5  -9       44.11       38.31     40.46 o 
 -11   6  -9        5.11       31.96     28.77 o 
 -10   6  -9      200.30      252.72     54.88 o 
  -9   6  -9      246.67      262.83     52.84 o 
  -8   6  -9      191.54      103.30     37.02 o 
  -7   6  -9      182.80      277.20     46.65 o 
  -6   6  -9     1053.32     1156.08     75.00 o 
  -5   6  -9      162.99      150.17     31.48 o 
  -4   6  -9      498.20      532.51     25.32 o 
  -3   6  -9      225.58      260.14     15.17 o 
  -2   6  -9     2353.96     2436.43     48.69 o 
  -1   6  -9      189.18      202.18     11.09 o 
   0   6  -9      162.98      186.08     10.04 o 
   1   6  -9     2693.35     2508.11     28.11 o 
   2   6  -9     1010.39      903.03     15.62 o 
   3   6  -9     1130.78     1179.23     18.95 o 
   4   6  -9      648.40      590.59     12.66 o 
   5   6  -9      913.70      965.32     18.77 o 
   6   6  -9     2217.87     2239.23     37.71 o 
   7   6  -9     3035.27     3067.34     47.21 o 
   8   6  -9      693.40      710.43     19.17 o 
   9   6  -9       73.12       84.21     10.59 o 
  10   6  -9       78.00       84.54     11.35 o 
  11   6  -9       79.05       87.66     10.22 o 
  12   6  -9       10.77       13.77     12.09 o 
  13   6  -9      215.46      261.42     26.58 o 
 -10   7  -9       89.51      126.22     45.25 o 
  -9   7  -9       29.95       19.75     33.41 o 
  -8   7  -9        8.85       -3.98     25.45 o 
  -7   7  -9       12.72       19.10     26.58 o 
  -6   7  -9      178.10      146.02     36.59 o 
  -5   7  -9       57.16       46.65     24.37 o 
  -4   7  -9      403.58      402.85     22.43 o 
  -3   7  -9      273.03      235.17     15.23 o 
  -2   7  -9      220.73      197.99     13.03 o 
  -1   7  -9       17.51       11.37      8.02 o 
   0   7  -9      139.66      140.01      8.26 o 
   1   7  -9     2158.51     2190.16     23.83 o 
   2   7  -9      272.33      311.28     10.30 o 
   3   7  -9     1055.57      943.88     17.24 o 
   4   7  -9       52.30       53.93      5.47 o 
   5   7  -9       11.77       10.89      4.81 o 
   6   7  -9       74.86       73.96      8.32 o 
   7   7  -9       78.62       71.41      8.62 o 
   8   7  -9      236.39      243.44     12.93 o 
   9   7  -9      240.48      233.42     19.27 o 
  10   7  -9        7.65       17.83      8.38 o 
  11   7  -9       18.86       19.44      9.11 o 
  12   7  -9       62.58       65.17     11.25 o 
  13   7  -9       11.48       16.60     18.80 o 
 -10   8  -9      151.37      208.60     53.10 o 
  -9   8  -9      285.16      385.45     62.90 o 
  -8   8  -9       96.53      172.60     45.30 o 
  -7   8  -9      101.03       74.25     30.83 o 
  -6   8  -9      821.49      900.51     67.90 o 
  -5   8  -9     1890.02     1892.39     97.22 o 
  -4   8  -9      745.00      774.56     55.74 o 
  -3   8  -9     2158.88     2114.31     54.36 o 
  -2   8  -9     2055.11     2113.48     46.29 o 
  -1   8  -9       82.34       82.67      8.63 o 
   0   8  -9     2395.50     2528.68     39.50 o 
   1   8  -9     1123.71     1029.96     16.68 o 
   2   8  -9       84.91       87.23      7.37 o 
   3   8  -9      469.28      440.99     12.39 o 
   4   8  -9     1194.53     1226.96     20.66 o 
   5   8  -9      224.56      219.02     11.20 o 
   6   8  -9      700.26      723.32     20.45 o 
   7   8  -9      616.76      596.52     19.03 o 
   8   8  -9     1217.74     1282.93     28.92 o 
   9   8  -9       62.46       55.60     16.67 o 
  10   8  -9      152.94      158.17     12.90 o 
  11   8  -9      193.90      191.20     14.31 o 
  12   8  -9       22.26       14.05     12.62 o 
  13   8  -9       71.73       74.55     32.36 o 
 -10   9  -9       82.80       44.23     40.35 o 
  -9   9  -9       36.46       30.61     32.50 o 
  -8   9  -9      193.98      191.11     47.99 o 
  -7   9  -9       40.07       35.56     26.20 o 
  -6   9  -9      166.25      135.16     36.37 o 
  -5   9  -9      403.96      444.80     49.45 o 
  -4   9  -9      126.15      102.12     27.82 o 
  -3   9  -9      114.46       88.08     25.66 o 
  -2   9  -9      365.34      363.71     20.71 o 
  -1   9  -9       69.66       69.74      8.10 o 
   0   9  -9      131.29      125.98      8.35 o 
   1   9  -9     2999.38     3007.23     34.69 o 
   2   9  -9      114.73      119.74      8.73 o 
   3   9  -9       15.63       23.99      5.14 o 
   4   9  -9      356.30      360.47     14.57 o 
   5   9  -9      252.76      234.70     12.24 o 
   6   9  -9      238.95      250.42     19.64 o 
   7   9  -9      408.74      375.22     16.70 o 
   8   9  -9       80.12       95.06     10.85 o 
   9   9  -9       25.01       18.46      8.81 o 
  10   9  -9       38.34       34.08     13.04 o 
  11   9  -9       27.89       40.56     11.08 o 
  12   9  -9        0.60       16.67     11.15 o 
  13   9  -9       16.15       19.93     15.20 o 
 -10  10  -9        1.87       -2.42     35.03 o 
  -9  10  -9      333.57      277.41     56.55 o 
  -8  10  -9      192.87      174.65     42.99 o 
  -7  10  -9      179.99      176.10     41.32 o 
  -6  10  -9      615.20      523.13     59.40 o 
  -5  10  -9      376.95      451.14     52.24 o 
  -4  10  -9      368.83      387.44     45.52 o 
  -3  10  -9      808.60      770.95     55.79 o 
  -2  10  -9     1267.27     1347.67     44.67 o 
  -1  10  -9       57.95       63.45     15.95 o 
   0  10  -9       48.13       55.33      7.48 o 
   1  10  -9      605.69      613.28     15.51 o 
   2  10  -9     1384.02     1335.75     23.28 o 
   3  10  -9      533.03      565.44     14.77 o 
   4  10  -9     1669.20     1622.03     26.01 o 
   5  10  -9      927.96      947.14     18.51 o 
   6  10  -9      701.35      684.21     21.35 o 
   7  10  -9      986.00     1038.03     27.56 o 
   8  10  -9      552.82      554.72     21.10 o 
   9  10  -9       10.00       20.91      9.03 o 
  10  10  -9      238.97      267.33     47.07 o 
  11  10  -9       80.11       66.06     16.53 o 
  12  10  -9       39.82       29.88     12.77 o 
 -10  11  -9       13.75       59.78     41.05 o 
  -9  11  -9       32.43       52.30     34.86 o 
  -8  11  -9       72.61      110.46     42.77 o 
  -7  11  -9       95.52      114.76     37.99 o 
  -6  11  -9      199.13      259.07     47.35 o 
  -5  11  -9      110.91      135.84     26.42 o 
  -4  11  -9      125.31      115.21     23.02 o 
  -3  11  -9      241.83      218.27     26.43 o 
  -2  11  -9      568.67      538.81     35.32 o 
  -1  11  -9     2025.09     1921.49     86.89 o 
   0  11  -9      665.53      756.03     23.76 o 
   1  11  -9       47.21       67.10      6.34 o 
   2  11  -9      703.09      677.39     17.15 o 
   3  11  -9     1409.71     1401.60     24.64 o 
   4  11  -9      520.65      528.18     15.06 o 
   5  11  -9       39.39       31.72      6.12 o 
   6  11  -9      126.12      104.42      9.45 o 
   7  11  -9      194.06      190.46     25.71 o 
   8  11  -9      103.47       84.42     12.02 o 
   9  11  -9       40.89       22.82     10.64 o 
  10  11  -9       45.45       59.07     17.04 o 
  11  11  -9       27.85       28.02     11.71 o 
  12  11  -9       88.01       70.86     33.65 o 
  -9  12  -9      227.31      299.90     60.69 o 
  -8  12  -9       57.50        8.93     30.56 o 
  -7  12  -9      180.42      173.73     43.37 o 
  -6  12  -9       51.27        9.09     23.57 o 
  -5  12  -9      317.38      353.40     36.32 o 
  -4  12  -9      205.89      179.91     27.91 o 
  -3  12  -9      908.04      932.14     48.13 o 
  -2  12  -9      516.47      577.32     36.88 o 
  -1  12  -9       42.65       88.35     23.57 o 
   0  12  -9     1404.23     1485.15     44.44 o 
   1  12  -9      440.49      509.04     16.17 o 
   2  12  -9      331.06      264.35     13.99 o 
   3  12  -9      980.26     1002.16     30.34 o 
   4  12  -9      114.59       93.52      9.37 o 
   5  12  -9       34.05       32.05      6.35 o 
   6  12  -9      128.24      137.99     10.20 o 
   7  12  -9      152.59      127.17     13.58 o 
   8  12  -9      597.99      558.02     22.68 o 
   9  12  -9       43.55       29.56     11.21 o 
  10  12  -9      127.45      122.66     21.80 o 
  11  12  -9       91.19      106.77     16.67 o 
  12  12  -9       13.76       15.39     15.94 o 
  -9  13  -9       32.22       -0.59     33.04 o 
  -8  13  -9      222.08      273.75     52.73 o 
  -7  13  -9      168.26      181.70     44.55 o 
  -6  13  -9      240.65      187.94     40.46 o 
  -5  13  -9        3.02        3.28     23.03 o 
  -4  13  -9        3.66       -1.60     16.49 o 
  -3  13  -9      450.70      497.86     39.48 o 
  -2  13  -9      358.35      366.35     44.23 o 
  -1  13  -9     1177.29     1130.58     68.17 o 
   0  13  -9     1074.35     1074.35     92.81 o 
   1  13  -9      495.66      554.32     21.42 o 
   2  13  -9      213.28      248.69     12.20 o 
   3  13  -9        6.60       13.45      6.25 o 
   4  13  -9      311.79      310.42     13.36 o 
   5  13  -9      861.49      901.18     24.62 o 
   6  13  -9     1037.60     1089.49     24.82 o 
   7  13  -9      792.82      795.01     26.99 o 
   8  13  -9      161.43      183.69     17.35 o 
   9  13  -9      160.38      168.46     16.89 o 
  10  13  -9       15.38        9.02     11.72 o 
  11  13  -9      123.41      137.70     28.07 o 
  12  13  -9      160.64      151.85     25.28 o 
  -9  14  -9       24.28        2.69     31.96 o 
  -8  14  -9       27.92       23.78     30.45 o 
  -7  14  -9       77.52       56.71     35.13 o 
  -6  14  -9       54.35       44.33     28.84 o 
  -5  14  -9      138.05      104.92     36.05 o 
  -4  14  -9      167.12      171.18     29.26 o 
  -3  14  -9        1.94        4.52     21.20 o 
  -2  14  -9      421.51      441.35     48.53 o 
  -1  14  -9      131.12      188.42     35.03 o 
   0  14  -9      242.05      229.11     26.02 o 
   1  14  -9      386.22      413.89     26.13 o 
   2  14  -9       58.50       55.02     10.17 o 
   3  14  -9       93.22       65.93      8.59 o 
   4  14  -9      164.99      166.82     14.55 o 
   5  14  -9      543.91      573.91     17.68 o 
   6  14  -9      297.79      251.93     16.42 o 
   7  14  -9      487.75      472.01     26.01 o 
   8  14  -9      125.57      140.99     16.12 o 
   9  14  -9       35.81       23.19     12.32 o 
  10  14  -9       90.29       97.73     16.07 o 
  11  14  -9       20.95       37.64     16.94 o 
  -9  15  -9       14.75       -5.86     36.21 o 
  -8  15  -9      223.56      244.70     52.94 o 
  -7  15  -9      384.89      329.28     55.15 o 
  -6  15  -9      315.03      266.76     51.97 o 
  -5  15  -9       42.29       21.25     28.89 o 
  -4  15  -9       38.20       50.68     29.59 o 
  -3  15  -9      198.96      225.28     41.32 o 
  -2  15  -9     1051.87     1081.99     72.64 o 
  -1  15  -9     2319.29     2491.60    112.45 o 
   0  15  -9      620.09      696.68     40.50 o 
   1  15  -9       64.46       60.83     15.25 o 
   2  15  -9      196.35      246.44     16.22 o 
   3  15  -9        3.41        9.40      6.72 o 
   4  15  -9      426.14      465.98     16.95 o 
   5  15  -9     1177.82     1261.66     36.53 o 
   6  15  -9       25.02       36.01      9.31 o 
   7  15  -9      170.40      132.01     14.78 o 
   8  15  -9       93.86       93.16     20.00 o 
   9  15  -9       16.54        5.50     11.79 o 
  10  15  -9       18.28       18.24     14.00 o 
  11  15  -9       18.76       34.23     17.84 o 
  -8  16  -9        3.07        8.82     31.10 o 
  -7  16  -9       62.01       77.69     38.74 o 
  -6  16  -9       38.88       81.57     36.75 o 
  -5  16  -9      133.64      115.03     37.07 o 
  -4  16  -9       28.26       29.05     25.72 o 
  -3  16  -9       18.05      -20.45     20.45 o 
  -2  16  -9      113.33      124.66     33.90 o 
  -1  16  -9       74.22       64.56     27.92 o 
   0  16  -9      421.56      425.37    115.65 o 
   1  16  -9       66.10       90.73     16.43 o 
   2  16  -9      154.83      172.85     28.67 o 
   3  16  -9      410.95      401.99     19.98 o 
   4  16  -9       67.28       44.48      8.92 o 
   5  16  -9       38.15       36.39      8.80 o 
   6  16  -9       62.11       54.76     11.02 o 
   7  16  -9       60.66       46.09     12.29 o 
   8  16  -9       19.29       32.45     14.52 o 
   9  16  -9       21.96       14.52     19.43 o 
  10  16  -9       22.99       -9.34     13.00 o 
  11  16  -9        6.73       17.64     21.48 o 
  -8  17  -9      105.13       98.89     45.46 o 
  -7  17  -9       49.59       15.23     32.55 o 
  -6  17  -9       29.61        9.58     29.05 o 
  -5  17  -9        1.23      -23.46     23.46 o 
  -4  17  -9       23.28       14.20     28.30 o 
  -3  17  -9       26.12        4.20     22.81 o 
  -2  17  -9      176.82      186.00     41.05 o 
  -1  17  -9      448.71      416.98     52.19 o 
   0  17  -9      242.94      245.03     30.05 o 
   1  17  -9       85.35      115.11     23.67 o 
   2  17  -9       77.33       56.63     15.86 o 
   3  17  -9      161.09      141.93     14.93 o 
   4  17  -9       94.19       87.30     11.33 o 
   5  17  -9      561.51      588.11     20.01 o 
   6  17  -9      363.08      395.44     23.87 o 
   7  17  -9      175.55      208.84     18.80 o 
   8  17  -9      208.03      212.67     20.81 o 
   9  17  -9      158.89      165.05     22.70 o 
  10  17  -9        8.24        7.87     16.58 o 
  -7  18  -9       22.34       60.04     35.56 o 
  -6  18  -9       19.39       49.88     35.67 o 
  -5  18  -9       43.27       59.99     34.06 o 
  -4  18  -9       87.50      128.91     38.74 o 
  -3  18  -9       52.51       24.21     26.53 o 
  -2  18  -9       35.37       65.48     30.72 o 
  -1  18  -9      120.94      130.37     36.53 o 
   0  18  -9       94.96       93.01     23.28 o 
   1  18  -9      172.82      190.39     23.53 o 
   2  18  -9      111.62      160.50     21.56 o 
   3  18  -9      142.77      169.05     22.18 o 
   4  18  -9       26.09       10.18     10.33 o 
   5  18  -9       44.43       33.40      9.64 o 
   6  18  -9       17.31       27.39     10.87 o 
   7  18  -9        9.38       -5.00     11.56 o 
   8  18  -9       42.10       63.16     16.21 o 
   9  18  -9       87.02      115.62     19.23 o 
  10  18  -9       37.99       43.94     19.58 o 
  -7  19  -9       89.12      116.00     45.52 o 
  -6  19  -9       10.16       25.56     34.70 o 
  -5  19  -9      170.70      270.20     54.50 o 
  -4  19  -9      158.50      222.96     47.78 o 
  -3  19  -9       10.21       -9.68     20.71 o 
  -2  19  -9      131.78      109.17     37.66 o 
  -1  19  -9      111.06       65.86     29.91 o 
   0  19  -9       16.08       22.61     21.55 o 
   1  19  -9       33.60       26.95     15.94 o 
   2  19  -9      375.57      390.06     30.89 o 
   3  19  -9       96.13       92.45     19.39 o 
   4  19  -9        8.70       15.83     10.99 o 
   5  19  -9      187.07      190.14     27.94 o 
   6  19  -9       32.18       41.66     11.69 o 
   7  19  -9        2.37        5.48     12.50 o 
   8  19  -9       69.19       62.73     16.33 o 
   9  19  -9        8.05       13.55     16.92 o 
  -6  20  -9       15.05       18.02     36.26 o 
  -5  20  -9       17.65        0.27     30.83 o 
  -4  20  -9       67.82      110.19     40.46 o 
  -3  20  -9        5.26       50.36     31.91 o 
  -2  20  -9       57.22       94.59     35.46 o 
  -1  20  -9       77.41       73.87     33.20 o 
   0  20  -9       25.98       50.52     21.72 o 
   1  20  -9       39.87       25.95     17.19 o 
   2  20  -9       88.60       97.48     21.87 o 
   3  20  -9      250.22      312.43     28.81 o 
   4  20  -9       47.50       39.38     17.32 o 
   5  20  -9       45.06       35.14     12.08 o 
   6  20  -9       70.99      107.31     15.76 o 
   7  20  -9       26.00       -2.78     13.33 o 
   8  20  -9      185.70      141.55     20.55 o 
   9  20  -9      110.86      145.76     25.19 o 
  -6  21  -9       13.29       -5.43     36.43 o 
  -5  21  -9        7.27        5.06     31.42 o 
  -4  21  -9       19.19        4.14     29.86 o 
  -3  21  -9      207.62      259.93     53.48 o 
  -2  21  -9       40.57       29.27     31.21 o 
  -1  21  -9       51.20       58.81     32.44 o 
   0  21  -9      119.98      162.27     32.26 o 
   1  21  -9       35.34       35.07     18.45 o 
   2  21  -9      277.55      266.89     30.51 o 
   3  21  -9       80.97       66.29     20.13 o 
   4  21  -9       32.32       19.78     15.90 o 
   5  21  -9       25.34       23.81     13.40 o 
   6  21  -9       34.02       22.47     14.98 o 
   7  21  -9       18.30        8.68     15.61 o 
   8  21  -9       91.36       60.62     22.23 o 
  -5  22  -9        3.91      -14.74     33.63 o 
  -4  22  -9       20.04       -7.48     33.68 o 
  -3  22  -9       38.11        1.40     31.53 o 
  -2  22  -9       30.59       -5.76     28.89 o 
  -1  22  -9       89.83      212.52     47.78 o 
   0  22  -9      109.43      118.09     29.65 o 
   1  22  -9       60.57       31.31     19.83 o 
   2  22  -9       53.55       67.65     22.40 o 
   3  22  -9       17.05       27.76     18.56 o 
   4  22  -9       50.24       39.12     17.37 o 
   5  22  -9       16.48        9.79     16.16 o 
   6  22  -9       66.13       39.83     20.32 o 
   7  22  -9       14.20      -16.63     24.70 o 
   8  22  -9       16.99        4.63     32.07 o 
  -4  23  -9       79.69       31.80     39.44 o 
  -3  23  -9       33.18       40.41     38.68 o 
  -2  23  -9       14.20       34.76     34.70 o 
  -1  23  -9        6.83       -4.09     26.15 o 
   0  23  -9       55.51      112.68     32.50 o 
   1  23  -9       98.21      123.02     28.65 o 
   2  23  -9       69.69       70.22     21.89 o 
   3  23  -9       28.34       20.45     22.89 o 
   4  23  -9       19.40       22.80     17.63 o 
   5  23  -9        1.05        0.58     15.70 o 
   6  23  -9       32.70       50.14     25.33 o 
   7  23  -9       48.06       69.25     37.61 o 
  -3  24  -9        3.23      -16.68     33.30 o 
  -2  24  -9       11.31       15.87     36.32 o 
  -1  24  -9       11.38       -6.30     30.24 o 
   0  24  -9        1.24      -12.16     39.84 o 
   1  24  -9       41.19        1.75     20.36 o 
   2  24  -9       57.31      109.15     25.41 o 
   3  24  -9        2.41       14.58     19.99 o 
   4  24  -9       60.29        2.62     17.94 o 
   5  24  -9        8.79        6.12     16.28 o 
   6  24  -9       37.43       23.35     27.22 o 
  -1  25  -9       21.13      -19.96     36.37 o 
   0  25  -9       25.04       21.87     31.01 o 
   1  25  -9       39.69       49.58     24.89 o 
   2  25  -9       66.62       35.80     24.72 o 
   3  25  -9       43.47       49.81     23.26 o 
   4  25  -9       57.07       80.82     34.49 o 
   0  26  -9       17.56       23.57     45.46 o 
   1  26  -9       23.27       38.38     30.13 o 
   2  26  -9        1.19       10.16     28.60 o 
 -11   0  -8      237.09      170.13     52.62 o 
 -10   0  -8      495.59      596.85     75.27 o 
  -9   0  -8      119.22       88.40     39.17 o 
  -8   0  -8       35.97      -11.35     22.49 o 
  -7   0  -8      245.84      232.16     43.42 o 
  -6   0  -8       18.11        0.59     17.27 o 
  -4   0  -8     1253.57     1245.56     48.96 o 
  -3   0  -8     4255.71     4223.76    118.91 o 
  -2   0  -8      798.70      857.31     36.91 o 
  -1   0  -8      144.19      200.44     11.43 o 
   0   0  -8     1130.12     1089.64     21.62 o 
   1   0  -8      336.92      311.81     10.85 o 
   2   0  -8    11638.57    11014.65    339.13 o 
   3   0  -8    12220.46    12113.25    217.20 o 
   4   0  -8       76.75      110.86     19.73 o 
   5   0  -8      407.44      394.63     14.96 o 
   6   0  -8     1832.68     1901.47     52.46 o 
   7   0  -8      539.74      545.41     46.06 o 
   8   0  -8      328.46      365.33     43.04 o 
   9   0  -8     1086.30     1125.25     74.09 o 
  10   0  -8      346.81      312.71     46.27 o 
 -11   1  -8       77.80       83.77     29.97 o 
 -10   1  -8       39.49       38.30     23.26 o 
  -9   1  -8       51.89       46.65     22.19 o 
  -8   1  -8      104.27      108.26     25.32 o 
  -7   1  -8       32.34       19.22     27.49 o 
  -6   1  -8      762.96      950.77     66.56 o 
  -5   1  -8      343.21      219.90     35.73 o 
  -4   1  -8      115.13      127.47     11.49 o 
  -3   1  -8      714.29      670.79     20.69 o 
  -2   1  -8     2612.86     2540.73     43.84 o 
  -1   1  -8      100.83       79.29      6.20 o 
   0   1  -8     1241.22     1156.81     17.26 o 
   1   1  -8      950.17      942.69     15.15 o 
   2   1  -8     1533.08     1360.31     46.20 o 
   3   1  -8     3701.71     3688.01     49.33 o 
   4   1  -8      468.23      456.55     11.61 o 
   5   1  -8      199.10      182.37      7.65 o 
   6   1  -8      357.65      456.24     11.13 o 
   7   1  -8      121.25      124.35     26.26 o 
   8   1  -8        8.03       27.79     15.12 o 
   9   1  -8      137.93      130.11     24.80 o 
  10   1  -8      162.82      121.38     35.67 o 
  11   1  -8       23.45       53.27     29.81 o 
 -11   2  -8      336.05      401.82     49.23 o 
 -10   2  -8      728.66      760.92     58.51 o 
  -9   2  -8      250.96      311.36     40.21 o 
  -8   2  -8      261.47      168.24     41.54 o 
  -7   2  -8      686.39      765.20     63.97 o 
  -6   2  -8       81.56       89.10     29.59 o 
  -5   2  -8     1888.38     2075.96     94.21 o 
  -4   2  -8     4281.67     4288.93     74.79 o 
  -3   2  -8     2822.95     2854.53     59.43 o 
  -2   2  -8     2411.24     2379.07     41.88 o 
  -1   2  -8     5006.65     4921.77     71.33 o 
   0   2  -8     4224.65     4441.02     47.79 o 
   1   2  -8     3218.78     3129.87     34.49 o 
   2   2  -8     6077.89     5682.07    136.70 o 
   3   2  -8     6686.40     7029.39     85.11 o 
   4   2  -8      266.71      216.25     10.80 o 
   5   2  -8     1303.69     1233.71     21.57 o 
   6   2  -8     2221.30     2368.97     40.54 o 
   7   2  -8       92.13       81.73     29.91 o 
   8   2  -8     1243.00     1188.18     43.44 o 
   9   2  -8      355.73      335.71     34.30 o 
  10   2  -8       12.83       20.76      7.98 o 
  11   2  -8       10.06        7.75     28.57 o 
 -11   3  -8       14.71       38.42     23.94 o 
 -10   3  -8      154.41      173.22     34.21 o 
  -9   3  -8        4.02      -16.51     16.51 o 
  -8   3  -8       38.04       48.26     29.22 o 
  -7   3  -8       36.16       42.88     24.75 o 
  -6   3  -8       52.35       48.10     24.86 o 
  -5   3  -8       86.92       84.20     25.13 o 
  -4   3  -8      474.85      482.47     66.26 o 
  -3   3  -8      175.59      194.94     11.96 o 
  -2   3  -8     2928.49     2985.22     49.80 o 
  -1   3  -8     2980.55     2922.08     44.11 o 
   0   3  -8      292.33      321.05      9.23 o 
   1   3  -8      409.70      450.76      9.02 o 
   2   3  -8      184.73      213.78     14.86 o 
   3   3  -8     1010.23     1026.33     18.51 o 
   4   3  -8     4520.96     4590.96     53.38 o 
   5   3  -8     1617.98     1590.97     29.73 o 
   6   3  -8      653.15      644.96     18.85 o 
   7   3  -8      423.03      442.18     30.71 o 
   8   3  -8       24.87        8.08     11.44 o 
   9   3  -8       18.21       10.39     24.32 o 
  10   3  -8        9.23       10.13     16.06 o 
  11   3  -8      474.04      479.12     62.57 o 
  12   3  -8      129.63      104.33     41.00 o 
 -11   4  -8      296.10      341.13     45.82 o 
 -10   4  -8      208.73      155.58     39.63 o 
  -9   4  -8       24.10       25.34     28.52 o 
  -8   4  -8       26.61       44.44     30.56 o 
  -7   4  -8      137.34      192.46     41.43 o 
  -6   4  -8       82.55       45.63     25.56 o 
  -5   4  -8      918.80     1004.68     63.54 o 
  -4   4  -8      156.27      170.12     12.37 o 
  -3   4  -8     1346.39     1372.04     32.69 o 
  -2   4  -8     1340.52     1342.13     31.66 o 
  -1   4  -8     2606.33     2748.26     42.31 o 
   0   4  -8     4333.74     4297.07     44.25 o 
   1   4  -8      132.92      130.74      6.29 o 
   2   4  -8     1377.41     1376.98     24.89 o 
   3   4  -8     2320.78     2281.91     25.48 o 
   4   4  -8       86.60       76.62      5.02 o 
   5   4  -8      244.72      228.32     11.19 o 
   6   4  -8     3237.11     3275.00     53.40 o 
   7   4  -8      513.37      507.33     17.37 o 
   8   4  -8       86.33       80.19     27.14 o 
   9   4  -8     1467.65     1538.44     55.74 o 
  10   4  -8      252.68      254.99     18.92 o 
  11   4  -8       88.12       36.21     30.94 o 
  12   4  -8      801.23     1073.33     88.29 o 
 -11   5  -8       29.85       40.56     29.40 o 
 -10   5  -8      260.86      317.50     59.24 o 
  -9   5  -8      416.88      478.75     64.62 o 
  -8   5  -8      464.91      399.98     57.62 o 
  -7   5  -8        2.54      -18.13     18.13 o 
  -6   5  -8      899.14      848.49     65.10 o 
  -5   5  -8       12.17       15.23     19.26 o 
  -4   5  -8      184.07      139.73     15.32 o 
  -3   5  -8     3412.99     3525.92     63.53 o 
  -2   5  -8     5960.64     5724.88     92.66 o 
  -1   5  -8     1629.52     1670.64     32.23 o 
   0   5  -8      764.09      756.82     22.04 o 
   1   5  -8      742.32      797.00     12.48 o 
   2   5  -8      570.86      517.29     12.78 o 
   3   5  -8    14868.03    14790.22    134.76 o 
   4   5  -8     4547.68     4648.96     52.46 o 
   5   5  -8      282.02      271.94      9.84 o 
   6   5  -8       42.52       36.96      8.55 o 
   7   5  -8      379.32      363.35     25.64 o 
   8   5  -8       13.39        8.53     10.84 o 
   9   5  -8        7.69        4.19      5.12 o 
  10   5  -8      530.22      552.56     43.07 o 
  11   5  -8      115.68      123.23     46.06 o 
  12   5  -8       50.03       63.70     38.58 o 
  13   5  -8        5.16      -14.90     34.00 o 
 -11   6  -8       83.67       80.50     29.23 o 
 -10   6  -8      208.88      174.86     48.15 o 
  -9   6  -8       24.77       53.43     28.62 o 
  -8   6  -8      262.02      293.23     51.33 o 
  -7   6  -8      198.96      154.20     38.25 o 
  -6   6  -8       16.13       35.62     23.89 o 
  -5   6  -8     1246.15     1438.66     77.48 o 
  -4   6  -8      244.59      277.94     31.58 o 
  -3   6  -8      175.99      127.36     13.24 o 
  -2   6  -8      638.27      586.72     19.92 o 
  -1   6  -8     1834.49     1688.96     33.26 o 
   0   6  -8      979.64      973.97     19.55 o 
   1   6  -8     3560.59     3754.25     40.60 o 
   2   6  -8      387.27      308.40      8.76 o 
   3   6  -8     1019.35      976.38     15.25 o 
   4   6  -8      189.83      183.56      7.22 o 
   5   6  -8      613.57      642.54     15.72 o 
   6   6  -8       23.80       26.62      8.53 o 
   7   6  -8       86.90       66.22     16.93 o 
   8   6  -8      253.91      260.42     11.61 o 
   9   6  -8      784.35      739.13     27.22 o 
  10   6  -8       29.59       30.94      8.89 o 
  11   6  -8      139.80      162.17     19.21 o 
  12   6  -8      100.49       53.70     38.52 o 
  13   6  -8       32.80        7.79     17.44 o 
 -11   7  -8        7.77       -5.22     35.24 o 
 -10   7  -8      129.88      188.90     51.65 o 
  -9   7  -8      345.65      239.10     50.95 o 
  -8   7  -8      148.24      128.48     37.02 o 
  -7   7  -8       22.04        9.15     20.28 o 
  -6   7  -8      209.73      156.14     34.27 o 
  -5   7  -8      466.45      482.19     49.77 o 
  -4   7  -8        4.40       15.06      9.40 o 
  -3   7  -8     6754.35     6891.88    123.20 o 
  -2   7  -8     1364.68     1465.75     34.69 o 
  -1   7  -8      725.48      656.32     30.86 o 
   0   7  -8      186.91      161.49     11.24 o 
   1   7  -8      141.87      133.24      5.24 o 
   2   7  -8       23.54       34.33      3.79 o 
   3   7  -8     2289.17     2254.18     28.78 o 
   4   7  -8     6055.57     6091.99     61.78 o 
   5   7  -8     4693.52     4606.59     53.06 o 
   6   7  -8      263.95      278.24     12.24 o 
   7   7  -8     2034.19     2078.42     53.76 o 
   8   7  -8      361.51      402.61     17.58 o 
   9   7  -8        8.99       13.22      6.84 o 
  10   7  -8      604.01      637.58     40.87 o 
  11   7  -8      760.42      876.64     27.77 o 
  12   7  -8       44.86       70.77     30.53 o 
  13   7  -8       99.49      113.89     23.08 o 
 -11   8  -8        0.75       10.71     39.87 o 
 -10   8  -8        4.52       32.82     34.65 o 
  -9   8  -8       56.76       22.97     32.39 o 
  -8   8  -8       56.84       42.99     30.13 o 
  -7   8  -8      344.71      270.96     47.56 o 
  -6   8  -8      189.04      245.13     43.04 o 
  -5   8  -8      388.89      346.23     42.77 o 
  -4   8  -8        3.74       14.99     11.70 o 
  -3   8  -8      347.94      334.35     21.37 o 
  -2   8  -8      735.85      683.87     21.33 o 
  -1   8  -8      417.68      406.90     15.32 o 
   0   8  -8      423.32      381.52     12.29 o 
   1   8  -8       50.91       52.64      3.88 o 
   2   8  -8      666.90      636.67     11.87 o 
   3   8  -8      125.81      143.56      8.83 o 
   4   8  -8      811.44      776.86     15.40 o 
   5   8  -8      417.45      430.20     15.03 o 
   6   8  -8       27.17       21.81      6.42 o 
   7   8  -8       62.94       77.18      8.98 o 
   8   8  -8       64.80       58.94     10.20 o 
   9   8  -8      333.27      372.72     18.76 o 
  10   8  -8       42.32       40.40     19.08 o 
  11   8  -8       45.43       55.86     15.34 o 
  12   8  -8       44.39       67.34     15.42 o 
  13   8  -8       14.35       21.76     19.28 o 
 -10   9  -8       38.87       45.36     35.13 o 
  -9   9  -8      789.56      899.01     85.33 o 
  -8   9  -8      514.55      604.43     68.76 o 
  -7   9  -8      313.59      308.89     50.15 o 
  -6   9  -8     2102.30     2219.35    109.87 o 
  -5   9  -8      288.89      303.29     42.40 o 
  -4   9  -8      519.40      641.13     49.71 o 
  -3   9  -8     2486.37     2714.16     78.74 o 
  -2   9  -8      983.40     1004.62     27.71 o 
  -1   9  -8     3077.63     3005.71     45.16 o 
   0   9  -8      571.81      600.84     21.11 o 
   1   9  -8     1767.19     1805.59     21.20 o 
   2   9  -8       74.20       68.24      6.74 o 
   3   9  -8     4256.34     4034.17     46.65 o 
   4   9  -8     6335.94     6441.41     66.54 o 
   5   9  -8     1634.57     1662.69     23.92 o 
   6   9  -8       15.83       17.96      6.36 o 
   7   9  -8      646.11      660.67     19.23 o 
   8   9  -8       16.72        7.42     11.07 o 
   9   9  -8       17.68       21.99      9.79 o 
  10   9  -8      422.94      416.03     21.83 o 
  11   9  -8      510.21      563.60     52.22 o 
  12   9  -8      149.54      185.90     15.37 o 
  13   9  -8       47.01       14.79     14.77 o 
 -10  10  -8        8.00      -13.34     32.98 o 
  -9  10  -8       63.50       66.66     38.09 o 
  -8  10  -8      227.75      168.30     44.17 o 
  -7  10  -8      221.58      161.14     39.81 o 
  -6  10  -8      169.92      140.32     34.81 o 
  -5  10  -8       30.25       15.23     21.52 o 
  -4  10  -8       57.19       39.06     22.06 o 
  -3  10  -8      394.39      360.00     29.79 o 
  -2  10  -8      213.16      226.09     15.61 o 
  -1  10  -8      170.65      136.45     10.08 o 
   0  10  -8     1225.57     1153.07     22.82 o 
   1  10  -8      453.65      460.44     17.57 o 
   2  10  -8      215.96      226.78      9.93 o 
   3  10  -8      290.03      274.12     11.06 o 
   4  10  -8      735.20      713.42     16.00 o 
   5  10  -8      396.88      440.53     16.49 o 
   6  10  -8      132.52      130.10     10.54 o 
   7  10  -8      247.63      267.60     23.12 o 
   8  10  -8      113.68      101.88     14.37 o 
   9  10  -8      223.22      224.25     23.72 o 
  10  10  -8      117.22      103.18     18.68 o 
  11  10  -8       27.92       43.76     18.37 o 
  12  10  -8       40.82       68.80     14.30 o 
 -10  11  -8      141.31      197.84     52.94 o 
  -9  11  -8       68.74       83.56     41.70 o 
  -8  11  -8       45.34       51.71     36.32 o 
  -7  11  -8        9.99       31.26     28.41 o 
  -6  11  -8      387.90      315.24     49.50 o 
  -5  11  -8      203.19      180.45     27.42 o 
  -4  11  -8       63.32       36.90     18.02 o 
  -3  11  -8     1210.36     1288.65     81.19 o 
  -2  11  -8      636.18      579.23     35.37 o 
  -1  11  -8      779.42      820.61     39.64 o 
   0  11  -8      416.08      471.00     16.11 o 
   1  11  -8      425.35      435.02     10.83 o 
   2  11  -8      100.50      101.85      7.95 o 
   3  11  -8       95.39       84.63      7.46 o 
   4  11  -8     1492.91     1575.59     26.00 o 
   5  11  -8     1108.41     1148.98     27.99 o 
   6  11  -8       96.78       75.67      7.66 o 
   7  11  -8      124.19      128.31     12.38 o 
   8  11  -8      294.90      289.80     16.71 o 
   9  11  -8       27.73       27.43     10.30 o 
  10  11  -8      562.79      617.80     32.61 o 
  11  11  -8      139.14      128.26     14.81 o 
  12  11  -8        7.67       14.29     13.81 o 
 -10  12  -8      251.85      283.92     60.21 o 
  -9  12  -8       65.37      132.03     45.20 o 
  -8  12  -8       31.63       44.01     32.87 o 
  -7  12  -8       15.88       12.11     26.31 o 
  -6  12  -8      215.13      231.89     44.50 o 
  -5  12  -8      489.82      417.08     37.07 o 
  -4  12  -8     1165.14     1193.10     54.87 o 
  -3  12  -8      460.91      494.54     36.39 o 
  -2  12  -8      140.23      143.85     45.92 o 
  -1  12  -8      108.72      110.14     25.18 o 
   0  12  -8      163.44      156.30     12.55 o 
   1  12  -8      437.91      432.09     14.46 o 
   2  12  -8     2515.01     2580.98     36.39 o 
   3  12  -8      607.46      683.09     20.07 o 
   4  12  -8      146.16      134.52     11.82 o 
   5  12  -8        7.25        3.86      5.13 o 
   6  12  -8       17.03       19.14      6.51 o 
   7  12  -8        7.37       11.27      8.13 o 
   8  12  -8       50.72       59.27     11.18 o 
   9  12  -8      196.63      184.84     15.95 o 
  10  12  -8       45.48       19.27     11.22 o 
  11  12  -8       33.81       18.52     12.35 o 
  12  12  -8       58.76       47.87     16.98 o 
 -10  13  -8       27.08       55.10     44.66 o 
  -9  13  -8      266.36      264.82     55.74 o 
  -8  13  -8       79.33       72.64     36.64 o 
  -7  13  -8       81.27      108.47     35.94 o 
  -6  13  -8      206.65      242.33     45.57 o 
  -5  13  -8      195.74      260.51     32.62 o 
  -4  13  -8        1.15       10.50     16.40 o 
  -3  13  -8      699.51      721.40     42.88 o 
  -2  13  -8      183.67      169.31     24.05 o 
  -1  13  -8      262.83      162.49     30.02 o 
   0  13  -8      972.11     1092.80     37.24 o 
   1  13  -8       99.18       95.04      8.89 o 
   2  13  -8        9.22       11.81      6.02 o 
   3  13  -8      329.67      346.14     16.73 o 
   4  13  -8      536.67      549.46     16.14 o 
   5  13  -8       63.11       58.93      7.71 o 
   6  13  -8      158.66      153.73     12.82 o 
   7  13  -8      264.59      275.53     27.45 o 
   8  13  -8       86.12       63.99     12.20 o 
   9  13  -8      102.09       82.58     13.79 o 
  10  13  -8       92.04       77.57     20.33 o 
  11  13  -8       12.00       23.06     13.10 o 
  12  13  -8       25.52       35.30     22.54 o 
  -9  14  -8       31.06       72.80     40.03 o 
  -8  14  -8       48.65       63.22     34.33 o 
  -7  14  -8        6.84       -1.56     24.37 o 
  -6  14  -8       15.77      -18.29     22.60 o 
  -5  14  -8      111.24       88.78     31.80 o 
  -4  14  -8      780.41      763.74     47.86 o 
  -3  14  -8       69.23       46.90     19.08 o 
  -2  14  -8      161.66      191.49     35.03 o 
  -1  14  -8      131.51      115.09     28.68 o 
   0  14  -8      177.71      189.67     23.67 o 
   1  14  -8       39.34       40.16     13.92 o 
   2  14  -8       15.96        1.41      6.86 o 
   3  14  -8      539.75      529.75     16.78 o 
   4  14  -8      831.53      806.46     22.06 o 
   5  14  -8      241.36      274.13     12.91 o 
   6  14  -8      551.80      547.62     25.00 o 
   7  14  -8      143.46      151.64     14.11 o 
   8  14  -8       75.85       78.80     12.37 o 
   9  14  -8      165.80      165.91     17.23 o 
  10  14  -8       34.92       41.14     19.57 o 
  11  14  -8       33.27       27.07     14.31 o 
  12  14  -8      149.00      174.96     42.94 o 
  -9  15  -8       12.62       -7.86     34.06 o 
  -8  15  -8       53.38       11.08     30.35 o 
  -7  15  -8       93.94      120.04     38.47 o 
  -6  15  -8       26.30       29.22     29.91 o 
  -5  15  -8      168.16      187.45     42.72 o 
  -4  15  -8      310.90      340.51     37.35 o 
  -3  15  -8       26.24       -7.16     21.79 o 
  -2  15  -8      136.86      171.80     33.73 o 
  -1  15  -8      230.16      264.77     39.87 o 
   0  15  -8      436.54      458.77     34.78 o 
   1  15  -8      613.43      597.85     30.90 o 
   2  15  -8      465.03      506.47     20.91 o 
   3  15  -8      107.73      108.32     10.16 o 
   4  15  -8       58.54       43.50      8.18 o 
   5  15  -8      142.07      156.73     11.33 o 
   6  15  -8       30.79       37.61      8.99 o 
   7  15  -8      150.37      166.49     17.92 o 
   8  15  -8      173.93      152.82     20.52 o 
   9  15  -8       79.46       45.03     18.91 o 
  10  15  -8       85.55       71.03     15.44 o 
  11  15  -8       27.06       26.51     24.10 o 
  -9  16  -8       36.19       57.41     42.45 o 
  -8  16  -8       23.38       58.27     35.46 o 
  -7  16  -8      182.89      199.40     47.94 o 
  -6  16  -8       29.60       27.98     27.71 o 
  -5  16  -8      343.81      375.77     53.80 o 
  -4  16  -8      474.16      386.36     53.27 o 
  -3  16  -8       39.64       35.51     25.29 o 
  -2  16  -8       41.38       71.51     27.55 o 
  -1  16  -8      422.58      373.77     48.15 o 
   0  16  -8      313.80      270.24     63.76 o 
   1  16  -8      165.98      179.03     20.36 o 
   2  16  -8      492.01      533.71     46.33 o 
   3  16  -8      179.31      219.82     20.92 o 
   4  16  -8       52.16       53.94      8.99 o 
   5  16  -8       90.32       94.28     10.28 o 
   6  16  -8       56.53       49.29     10.17 o 
   7  16  -8       20.60       16.77     10.87 o 
   8  16  -8        6.84       21.23     11.23 o 
   9  16  -8      143.26      117.21     30.18 o 
  10  16  -8        7.38       16.51     14.08 o 
  11  16  -8       58.85       56.11     19.68 o 
  -8  17  -8       12.93      -15.82     27.71 o 
  -7  17  -8       26.84       66.12     36.80 o 
  -6  17  -8      103.03      134.13     42.50 o 
  -5  17  -8      155.60      165.82     42.45 o 
  -4  17  -8      140.64       92.27     34.22 o 
  -3  17  -8        9.52        8.88     23.84 o 
  -2  17  -8      103.57      105.83     33.63 o 
  -1  17  -8      174.12      171.10     37.61 o 
   0  17  -8     1092.44     1202.81    134.03 o 
   1  17  -8      165.68      170.54     20.96 o 
   2  17  -8        0.97       19.50     12.71 o 
   3  17  -8       90.56       92.26     12.88 o 
   4  17  -8       37.22       34.41      8.71 o 
   5  17  -8       97.62      126.48     16.31 o 
   6  17  -8      238.19      273.95     17.40 o 
   7  17  -8      302.35      243.11     19.69 o 
   8  17  -8       30.63       21.65     12.15 o 
   9  17  -8       41.15       49.97     14.85 o 
  10  17  -8        7.54       -5.24     15.56 o 
  -8  18  -8       29.18       83.13     44.28 o 
  -7  18  -8       12.55       55.36     34.43 o 
  -6  18  -8        6.97      -20.82     24.96 o 
  -5  18  -8       66.90       29.38     27.82 o 
  -4  18  -8      244.42      208.01     44.28 o 
  -3  18  -8        4.64      -11.30     22.87 o 
  -2  18  -8        0.92      -11.41     21.25 o 
  -1  18  -8      112.10      107.77     33.68 o 
   0  18  -8       70.99       51.05     20.37 o 
   1  18  -8       19.19        0.93     11.73 o 
   2  18  -8      121.98      111.63     20.90 o 
   3  18  -8      552.06      604.97     32.45 o 
   4  18  -8       37.86       37.89     11.61 o 
   5  18  -8      294.72      285.20     15.62 o 
   6  18  -8      115.81       68.05     11.94 o 
   7  18  -8       40.78       24.87     12.47 o 
   8  18  -8      144.91      160.56     18.11 o 
   9  18  -8       85.68       43.81     18.57 o 
  10  18  -8        1.03       -1.85     16.93 o 
  -7  19  -8       33.79        9.90     31.26 o 
  -6  19  -8        4.82       -9.25     27.06 o 
  -5  19  -8       52.29       54.93     34.65 o 
  -4  19  -8       59.96      118.58     39.17 o 
  -3  19  -8      190.90      134.08     39.49 o 
  -2  19  -8      327.97      347.25     53.64 o 
  -1  19  -8      148.40      250.67     47.83 o 
   0  19  -8      139.98      163.47     27.60 o 
   1  19  -8      110.68       93.79     19.70 o 
   2  19  -8      330.55      453.70     43.28 o 
   3  19  -8      106.68      100.47     20.36 o 
   4  19  -8       94.79       67.21     13.19 o 
   5  19  -8      176.56      230.70     17.65 o 
   6  19  -8       96.15       95.74     13.31 o 
   7  19  -8       99.68       91.71     16.15 o 
   8  19  -8       17.34        3.80     13.18 o 
   9  19  -8       28.79       15.93     18.11 o 
  10  19  -8       34.72       12.71     20.49 o 
  -7  20  -8       81.89      117.24     47.51 o 
  -6  20  -8       14.82        9.52     28.68 o 
  -5  20  -8       65.57      144.95     44.82 o 
  -4  20  -8      122.99      105.62     41.27 o 
  -3  20  -8       62.84       77.26     37.82 o 
  -2  20  -8       85.27      119.12     38.25 o 
  -1  20  -8      391.52      440.28     60.21 o 
   0  20  -8       68.35       61.18     21.72 o 
   1  20  -8       19.36       28.55     16.36 o 
   2  20  -8      351.28      344.92     32.90 o 
   3  20  -8       56.42       53.07     18.08 o 
   4  20  -8       43.13       47.10     16.61 o 
   5  20  -8       82.57      112.68     14.93 o 
   6  20  -8       87.37       77.65     19.61 o 
   7  20  -8       24.53       15.26     14.55 o 
   8  20  -8       43.56       16.34     14.81 o 
   9  20  -8      227.69      182.93     26.49 o 
  -6  21  -8        4.59        0.27     33.09 o 
  -5  21  -8        6.42      -14.26     26.96 o 
  -4  21  -8       49.52       98.62     41.16 o 
  -3  21  -8       51.75       51.97     34.49 o 
  -2  21  -8      130.89      130.64     39.17 o 
  -1  21  -8      180.40      193.16     45.89 o 
   0  21  -8      132.83      111.12     29.53 o 
   1  21  -8        3.00       -6.85     15.71 o 
   2  21  -8       51.58       48.82     18.55 o 
   3  21  -8       75.31       94.42     21.42 o 
   4  21  -8      119.95      140.20     22.54 o 
   5  21  -8      269.70      258.24     24.28 o 
   6  21  -8       89.58      131.85     30.05 o 
   7  21  -8       13.36       30.54     16.46 o 
   8  21  -8       20.60        5.33     16.77 o 
  -5  22  -8       14.95       87.05     35.35 o 
  -4  22  -8        2.71       17.65     33.47 o 
  -3  22  -8        8.31      -26.36     26.36 o 
  -2  22  -8       43.88       51.17     33.79 o 
  -1  22  -8      152.12      119.61     40.03 o 
   0  22  -8       99.91       85.64     28.46 o 
   1  22  -8       23.16       19.07     17.44 o 
   2  22  -8       10.72       14.96     18.21 o 
   3  22  -8       30.93       49.65     20.01 o 
   4  22  -8       31.87       59.79     18.69 o 
   5  22  -8       90.76      120.26     20.18 o 
   6  22  -8       62.33       49.65     19.37 o 
   7  22  -8        2.74        2.78     20.15 o 
   8  22  -8       15.36        1.63     21.09 o 
  -4  23  -8       28.59       44.44     41.86 o 
  -3  23  -8      124.07      146.13     45.73 o 
  -2  23  -8      102.10      152.96     46.11 o 
  -1  23  -8       86.70       46.65     35.83 o 
   0  23  -8       15.63       18.56     24.20 o 
   1  23  -8       28.62       26.24     26.14 o 
   2  23  -8       37.39       75.90     22.16 o 
   3  23  -8      140.56      167.68     26.25 o 
   4  23  -8      129.57      131.00     22.97 o 
   5  23  -8       21.95       33.77     18.00 o 
   6  23  -8        8.25        0.18     22.26 o 
   7  23  -8       15.29        3.06     26.60 o 
  -3  24  -8        7.82       -2.58     32.61 o 
  -2  24  -8       20.83      -23.03     28.73 o 
  -1  24  -8       49.02       12.00     28.68 o 
   0  24  -8       18.94       28.93     24.54 o 
   1  24  -8       17.53       57.10     22.46 o 
   2  24  -8       40.16       39.81     22.44 o 
   3  24  -8       56.65       56.26     21.85 o 
   4  24  -8       94.09      133.90     22.81 o 
   5  24  -8        5.02       10.92     16.09 o 
   6  24  -8       25.98       54.83     30.94 o 
  -2  25  -8       44.76       37.72     41.48 o 
  -1  25  -8        3.34       18.67     39.06 o 
   0  25  -8        4.33       24.05     28.93 o 
   1  25  -8        5.94       20.98     29.89 o 
   2  25  -8        9.12      -13.22     21.31 o 
   3  25  -8       42.36       77.47     24.66 o 
   4  25  -8       53.78       37.41     20.54 o 
   5  25  -8       22.85       20.15     18.89 o 
   0  26  -8       12.58        9.90     42.24 o 
   1  26  -8       58.91       69.93     51.36 o 
   2  26  -8        5.53       29.22     27.15 o 
   3  26  -8       12.01       48.75     38.34 o 
 -12   1  -7       12.83       28.17     29.35 o 
 -11   1  -7      362.30      369.40     47.12 o 
 -10   1  -7      123.92       99.89     56.92 o 
  -9   1  -7       70.14      105.84     25.63 o 
  -8   1  -7      324.65      348.61     37.34 o 
  -7   1  -7     1158.52     1136.50     78.55 o 
  -6   1  -7      156.49      208.38     36.91 o 
  -5   1  -7     3384.57     3378.82    129.83 o 
  -4   1  -7     3794.29     3855.52     66.54 o 
  -3   1  -7     6945.40     7062.34    108.79 o 
  -2   1  -7       15.78       18.20      4.08 o 
  -1   1  -7     8451.50     8615.73    105.46 o 
   0   1  -7     2090.18     2048.21     27.21 o 
   1   1  -7       18.57       19.53      2.59 o 
   2   1  -7    13509.13    13090.59    276.58 o 
   3   1  -7     7650.81     7506.51    132.15 o 
   4   1  -7      180.48      159.87     11.45 o 
   5   1  -7      992.29     1045.36     30.31 o 
   6   1  -7      445.88      477.68     24.43 o 
   7   1  -7      281.37      334.67     30.94 o 
   8   1  -7     3768.41     3738.29     99.77 o 
   9   1  -7     1141.06     1217.12     54.35 o 
  10   1  -7     1683.57     1856.39    100.61 o 
  11   1  -7      143.10      148.82     38.95 o 
 -11   2  -7       44.92       22.34     33.73 o 
 -10   2  -7       89.09       49.29     23.63 o 
  -9   2  -7      131.56      106.96     27.98 o 
  -8   2  -7       81.81       76.40     31.42 o 
  -7   2  -7      448.39      490.85     55.69 o 
  -6   2  -7     1089.19     1119.98     70.70 o 
  -5   2  -7     1626.30     1572.09     79.84 o 
  -4   2  -7     1635.85     1798.77     53.80 o 
  -3   2  -7       71.43       62.58      7.39 o 
  -2   2  -7     2010.80     2073.36     33.77 o 
  -1   2  -7      341.27      325.58      9.76 o 
   0   2  -7     1151.87     1029.13     20.39 o 
   1   2  -7     8747.59     9400.29     89.82 o 
   2   2  -7     2557.25     2715.39     56.15 o 
   3   2  -7      548.60      718.10     20.03 o 
   4   2  -7     1536.45     1688.22     28.99 o 
   5   2  -7       27.15       33.48      9.15 o 
   6   2  -7      235.71      259.96     12.91 o 
   7   2  -7      561.42      581.82     33.71 o 
   8   2  -7      408.67      423.82     69.73 o 
   9   2  -7       85.77       84.89     21.42 o 
  10   2  -7       42.91       68.87     27.60 o 
  11   2  -7      222.23      170.88     42.77 o 
 -11   3  -7      204.20      168.84     43.31 o 
 -10   3  -7      280.17      245.16     86.14 o 
  -9   3  -7      251.86      254.49     47.94 o 
  -8   3  -7      710.74      740.77     70.11 o 
  -7   3  -7      902.56      912.94     68.49 o 
  -6   3  -7      319.32      325.24     42.83 o 
  -5   3  -7     2343.28     2240.98    101.31 o 
  -4   3  -7     3827.57     4056.83     87.31 o 
  -3   3  -7      394.77      401.03     15.18 o 
  -2   3  -7     1593.28     1775.18     30.64 o 
  -1   3  -7     3107.17     2832.99     41.50 o 
   0   3  -7      648.00      590.22     11.44 o 
   1   3  -7     1132.61     1337.19     21.49 o 
   2   3  -7     1600.17     1487.49     42.84 o 
   3   3  -7     3870.44     3675.82     61.43 o 
   4   3  -7       36.71       18.72      4.00 o 
   5   3  -7     1005.95      975.40     18.91 o 
   6   3  -7      494.77      531.43     35.07 o 
   7   3  -7      602.90      626.34     21.95 o 
   8   3  -7     1318.53     1469.70     35.41 o 
   9   3  -7     1869.37     1947.38     70.54 o 
  10   3  -7      667.57      702.03     26.65 o 
  11   3  -7      175.04      246.91     47.72 o 
  12   3  -7      198.25      135.37     42.94 o 
 -11   4  -7       20.60      -10.03     19.43 o 
 -10   4  -7       20.61       69.03     36.53 o 
  -9   4  -7       72.91       68.98     32.55 o 
  -8   4  -7       25.46       19.26     24.59 o 
  -7   4  -7       74.03       84.96     29.59 o 
  -6   4  -7     2250.34     2399.81    109.17 o 
  -5   4  -7     5615.08     5686.41    185.73 o 
  -4   4  -7      942.12      901.96     32.04 o 
  -3   4  -7      626.86      584.37     23.63 o 
  -2   4  -7     3776.70     3716.30     53.96 o 
  -1   4  -7     1017.56     1005.65     20.48 o 
   0   4  -7     7599.06     7983.71     80.62 o 
   1   4  -7     4629.87     4287.79     46.91 o 
   2   4  -7      784.06     1003.38     20.83 o 
   3   4  -7      296.82      227.37      7.41 o 
   4   4  -7       80.73       68.68      7.96 o 
   5   4  -7       85.89       99.13      7.47 o 
   6   4  -7      155.29      155.20      7.34 o 
   7   4  -7     1574.63     1508.97     35.83 o 
   8   4  -7     1812.25     1858.18     49.54 o 
   9   4  -7       50.05       51.41      9.96 o 
  10   4  -7      316.73      317.11     20.35 o 
  11   4  -7      510.85      580.36     87.51 o 
  12   4  -7       64.98       49.09     12.47 o 
 -11   5  -7      218.59      232.83     38.89 o 
 -10   5  -7      141.78      140.91     42.99 o 
  -9   5  -7        2.52       -8.72     24.10 o 
  -8   5  -7      120.74      157.43     38.90 o 
  -7   5  -7      173.11      183.20     40.19 o 
  -6   5  -7      220.14      228.94     38.95 o 
  -5   5  -7      155.72      122.78     28.25 o 
  -4   5  -7      744.40      715.88     28.74 o 
  -3   5  -7     1799.11     1755.55     47.63 o 
  -2   5  -7      451.08      379.86     12.64 o 
  -1   5  -7     3738.18     3705.80     52.70 o 
   0   5  -7     2912.36     2879.84     34.28 o 
   1   5  -7      727.92      779.35     11.85 o 
   2   5  -7     2400.90     2178.29     40.96 o 
   3   5  -7      247.45      241.04     10.36 o 
   4   5  -7      554.28      566.79      9.97 o 
   5   5  -7      492.86      524.89     14.32 o 
   6   5  -7      603.73      569.63     15.17 o 
   7   5  -7       14.64       21.48      7.19 o 
   8   5  -7      293.01      245.06     43.90 o 
   9   5  -7      423.63      443.12     16.63 o 
  10   5  -7       99.48      112.48     19.23 o 
  11   5  -7      259.77      225.00     20.15 o 
  12   5  -7       15.40       30.81     21.09 o 
  13   5  -7       58.72       88.99     45.25 o 
 -11   6  -7       65.93       67.58     42.07 o 
 -10   6  -7      103.25       50.47     31.64 o 
  -9   6  -7      160.87      189.23     46.16 o 
  -8   6  -7       80.90       58.00     29.70 o 
  -7   6  -7      212.02      163.40     35.83 o 
  -6   6  -7     2600.75     2663.07    117.24 o 
  -5   6  -7      434.88      453.46     45.41 o 
  -4   6  -7      748.63      771.50     47.80 o 
  -3   6  -7      812.05      754.19     28.71 o 
  -2   6  -7     1002.95      997.46     23.82 o 
  -1   6  -7      802.37      792.84     18.48 o 
   0   6  -7       40.49       28.75      3.67 o 
   1   6  -7     5593.80     5464.49     48.15 o 
   2   6  -7     1466.61     1365.05     19.19 o 
   3   6  -7       19.78       23.74      3.96 o 
   4   6  -7     2032.63     2098.27     25.52 o 
   5   6  -7      277.41      265.63     10.20 o 
   6   6  -7     1453.74     1494.03     25.08 o 
   7   6  -7     2464.45     2585.47     36.99 o 
   8   6  -7       95.26       99.15      7.68 o 
   9   6  -7       90.09       79.57      7.55 o 
  10   6  -7       39.32       31.66      8.40 o 
  11   6  -7      192.95      188.06     14.15 o 
  12   6  -7       55.27      174.97     49.23 o 
  13   6  -7      173.44      114.44     50.15 o 
 -11   7  -7       49.59       37.77     40.30 o 
 -10   7  -7       16.41       21.36     28.35 o 
  -9   7  -7      104.23      117.02     38.90 o 
  -8   7  -7      159.71      224.42     45.57 o 
  -7   7  -7       63.94       38.74     23.89 o 
  -6   7  -7       91.85       54.61     25.40 o 
  -5   7  -7      395.91      391.80     44.87 o 
  -4   7  -7       10.93       15.53      8.64 o 
  -3   7  -7     1607.90     1602.77     46.31 o 
  -2   7  -7      322.98      367.27     27.49 o 
  -1   7  -7      274.49      257.84     10.79 o 
   0   7  -7      534.71      571.22     13.66 o 
   1   7  -7      156.79      162.29      5.37 o 
   2   7  -7      252.26      240.44      8.07 o 
   3   7  -7      589.38      598.02     16.07 o 
   4   7  -7      855.26      886.44     15.35 o 
   5   7  -7      161.52      149.53      7.09 o 
   6   7  -7        2.56        9.71      5.68 o 
   7   7  -7      119.84      119.10      8.32 o 
   8   7  -7       14.55       13.23      6.01 o 
   9   7  -7      109.37      111.05      9.24 o 
  10   7  -7      105.88      109.57     13.44 o 
  11   7  -7      122.13      121.30     11.03 o 
  12   7  -7        7.74       13.98     10.37 o 
  13   7  -7       27.58        3.55     36.10 o 
 -11   8  -7       44.06       71.34     43.85 o 
 -10   8  -7        4.54       23.35     33.68 o 
  -9   8  -7      150.53      142.47     43.15 o 
  -8   8  -7      195.49      215.11     46.27 o 
  -7   8  -7      162.82      174.22     38.68 o 
  -6   8  -7     2511.17     2506.66    116.81 o 
  -5   8  -7     3016.82     2990.47    123.16 o 
  -4   8  -7      607.40      618.46     28.56 o 
  -3   8  -7       18.11       27.79     10.29 o 
  -2   8  -7      555.63      545.81     21.71 o 
  -1   8  -7      928.08      921.75     21.49 o 
   0   8  -7     2338.81     2118.36     29.72 o 
   1   8  -7     7898.16     8293.68     66.23 o 
   2   8  -7     1711.48     1651.48     17.70 o 
   3   8  -7      259.20      277.92      9.41 o 
   4   8  -7     3710.93     3682.32     41.63 o 
   5   8  -7      145.83      137.42      7.51 o 
   6   8  -7       66.06       45.06     11.05 o 
   7   8  -7      939.55     1013.16     29.37 o 
   8   8  -7     1441.19     1457.48     33.33 o 
   9   8  -7       66.62       50.44      8.39 o 
  10   8  -7      206.72      222.25     13.92 o 
  11   8  -7      285.97      324.36     16.08 o 
  12   8  -7        7.43        6.26      9.29 o 
  13   8  -7      195.00      351.02     66.93 o 
 -11   9  -7       16.08       31.31     40.78 o 
 -10   9  -7       18.79       62.68     39.38 o 
  -9   9  -7      107.02      133.70     41.64 o 
  -8   9  -7       37.35       13.83     27.28 o 
  -7   9  -7       94.33      100.61     31.69 o 
  -6   9  -7      129.23      151.46     35.78 o 
  -5   9  -7       43.80       47.97     21.20 o 
  -4   9  -7       41.98       42.63     12.22 o 
  -3   9  -7      171.40      149.32     14.34 o 
  -2   9  -7     1503.99     1525.53     35.83 o 
  -1   9  -7     1281.10     1147.04     23.26 o 
   0   9  -7      160.05      148.01      9.22 o 
   1   9  -7      231.36      239.38      8.65 o 
   2   9  -7      226.01      213.29      7.30 o 
   3   9  -7       78.65       75.20      6.75 o 
   4   9  -7     1099.87     1161.81     19.57 o 
   5   9  -7      502.37      454.46     16.05 o 
   6   9  -7      702.26      704.39     34.55 o 
   7   9  -7      330.66      298.13     13.38 o 
   8   9  -7       12.18        6.55      6.48 o 
   9   9  -7        1.02        2.59      7.25 o 
  10   9  -7       83.87       66.62      9.92 o 
  11   9  -7       44.63       54.33     10.74 o 
  12   9  -7       12.52       27.81     12.91 o 
  13   9  -7       24.15       49.78     26.01 o 
 -11  10  -7      159.28      175.24     58.54 o 
 -10  10  -7       29.23       28.09     35.40 o 
  -9  10  -7      463.55      613.31     72.42 o 
  -8  10  -7       10.79       12.64     26.20 o 
  -7  10  -7      338.44      284.78     47.35 o 
  -6  10  -7     1316.78     1328.72     57.99 o 
  -5  10  -7     1006.70      977.68     48.59 o 
  -4  10  -7       73.98       63.29     16.86 o 
  -3  10  -7      262.51      211.53     16.68 o 
  -2  10  -7       23.33       37.61      8.40 o 
  -1  10  -7     1286.52     1243.76     25.06 o 
   0  10  -7      249.69      298.41     12.47 o 
   1  10  -7     5091.08     5321.50     50.02 o 
   2  10  -7      655.63      585.18     12.16 o 
   3  10  -7      577.61      586.97     15.58 o 
   4  10  -7     2215.08     2243.91     30.76 o 
   5  10  -7     2914.87     2942.93     36.14 o 
   6  10  -7       47.96       34.32      7.53 o 
   7  10  -7     1079.23     1101.94     52.34 o 
   8  10  -7      757.18      754.32     26.36 o 
   9  10  -7       21.02       25.56      8.87 o 
  10  10  -7      221.56      179.71     20.25 o 
  11  10  -7      153.61      149.93     22.92 o 
  12  10  -7        5.82      -16.40     16.40 o 
  13  10  -7       73.97       82.56     33.82 o 
 -10  11  -7       17.46       -8.93     31.96 o 
  -9  11  -7       17.58       51.38     37.66 o 
  -8  11  -7       97.65      124.61     39.33 o 
  -7  11  -7       67.14       63.70     32.07 o 
  -6  11  -7       93.17       68.73     21.25 o 
  -5  11  -7      147.58      175.58     26.00 o 
  -4  11  -7      665.36      663.85     38.77 o 
  -3  11  -7     1031.36     1052.06     47.18 o 
  -2  11  -7      359.90      338.90     30.22 o 
  -1  11  -7       65.72       85.42      9.61 o 
   0  11  -7     1645.03     1656.66     28.62 o 
   1  11  -7     1383.43     1316.09     19.01 o 
   2  11  -7       18.22       17.22      5.35 o 
   3  11  -7      407.24      375.11     13.17 o 
   4  11  -7     1310.64     1314.38     26.94 o 
   5  11  -7      596.96      553.52     19.98 o 
   6  11  -7       51.27       57.65     11.04 o 
   7  11  -7      245.18      231.42     16.10 o 
   8  11  -7      613.86      617.70     22.14 o 
   9  11  -7      476.23      478.60     22.79 o 
  10  11  -7      100.25       83.85     12.57 o 
  11  11  -7       19.14       16.14     14.42 o 
  12  11  -7        8.02       17.68     15.09 o 
 -10  12  -7       17.90       25.07     36.80 o 
  -9  12  -7      310.91      345.96     59.88 o 
  -8  12  -7       61.84       48.32     30.83 o 
  -7  12  -7       15.23      -22.06     22.06 o 
  -6  12  -7      168.00      172.82     39.49 o 
  -5  12  -7      684.52      754.64     44.57 o 
  -4  12  -7       45.57       67.20     18.59 o 
  -3  12  -7      387.35      382.20     32.71 o 
  -2  12  -7      320.94      361.20     34.33 o 
  -1  12  -7      233.32      218.47     23.76 o 
   0  12  -7      787.97      799.02     20.82 o 
   1  12  -7     5203.58     5425.11     59.78 o 
   2  12  -7       33.39       41.82      8.62 o 
   3  12  -7      211.54      202.63     12.42 o 
   4  12  -7     2988.07     3118.07     55.89 o 
   5  12  -7      465.25      487.75     14.19 o 
   6  12  -7       68.33       65.01      7.88 o 
   7  12  -7      111.53      116.11     11.72 o 
   8  12  -7      390.17      361.83     17.75 o 
   9  12  -7       48.85       47.35     13.56 o 
  10  12  -7       97.50       86.45     21.51 o 
  11  12  -7       72.98       40.93     30.25 o 
  12  12  -7       19.42       38.16     16.64 o 
 -10  13  -7       58.25      132.30     47.56 o 
  -9  13  -7       50.88       31.80     34.54 o 
  -8  13  -7      167.13      204.94     47.78 o 
  -7  13  -7       26.76       56.22     30.24 o 
  -6  13  -7      177.90      200.63     41.32 o 
  -5  13  -7      119.77       90.10     23.22 o 
  -4  13  -7       87.06       76.38     19.97 o 
  -3  13  -7      262.49      284.94     29.79 o 
  -2  13  -7      344.40      323.61     29.94 o 
  -1  13  -7      165.26      129.99     28.79 o 
   0  13  -7      764.96      777.57     24.74 o 
   1  13  -7       48.46       59.76      8.93 o 
   2  13  -7     1285.10     1359.26     38.49 o 
   3  13  -7     2479.41     2393.68     35.36 o 
   4  13  -7      425.13      448.48     17.96 o 
   5  13  -7      253.55      255.45     14.56 o 
   6  13  -7       19.44       21.67      7.21 o 
   7  13  -7      129.89       91.13     12.59 o 
   8  13  -7      150.15      129.61     13.41 o 
   9  13  -7      585.04      582.62     29.66 o 
  10  13  -7      309.28      333.90     21.01 o 
  11  13  -7       15.35       17.72     12.69 o 
  12  13  -7       52.71       48.68     18.09 o 
 -10  14  -7       79.95       74.68     46.38 o 
  -9  14  -7      112.91      156.78     46.16 o 
  -8  14  -7       29.94       21.84     30.99 o 
  -7  14  -7       11.19      -21.14     21.14 o 
  -6  14  -7       43.11       26.15     25.18 o 
  -5  14  -7        3.13       12.36     18.28 o 
  -4  14  -7      142.16      171.67     54.18 o 
  -3  14  -7      311.26      310.98     32.37 o 
  -2  14  -7      847.29      874.69     60.31 o 
  -1  14  -7      319.94      353.60     40.89 o 
   0  14  -7      412.49      410.97     31.02 o 
   1  14  -7      371.78      384.23     25.57 o 
   2  14  -7      293.60      282.84     13.61 o 
   3  14  -7       56.95       81.43      8.40 o 
   4  14  -7      439.59      450.35     15.60 o 
   5  14  -7      813.63      830.72     21.44 o 
   6  14  -7       89.69       89.80     10.28 o 
   7  14  -7       46.28       35.63     10.03 o 
   8  14  -7      128.66      146.03     16.81 o 
   9  14  -7       48.91       49.56     13.86 o 
  10  14  -7       68.18       72.62     14.74 o 
  11  14  -7       25.61       20.62     13.77 o 
  12  14  -7       19.49        9.47     16.92 o 
  -9  15  -7       20.92        4.90     30.18 o 
  -8  15  -7       69.81       49.18     34.49 o 
  -7  15  -7      207.77      214.84     48.32 o 
  -6  15  -7       39.78       41.86     31.74 o 
  -5  15  -7      409.53      386.58     53.27 o 
  -4  15  -7      956.11     1099.04     68.82 o 
  -3  15  -7      248.94      251.86     41.27 o 
  -2  15  -7      460.96      468.63     49.77 o 
  -1  15  -7      806.20      850.53     61.34 o 
   0  15  -7      581.57      599.00     65.78 o 
   1  15  -7      163.07      170.62     19.09 o 
   2  15  -7     1210.85     1214.52     30.10 o 
   3  15  -7     1741.75     1800.32     31.33 o 
   4  15  -7      461.04      498.89     16.97 o 
   5  15  -7      130.39      148.61     11.11 o 
   6  15  -7      440.34      423.35     22.41 o 
   7  15  -7       20.66       15.75     12.07 o 
   8  15  -7       60.66       37.81     11.48 o 
   9  15  -7      301.42      312.86     20.11 o 
  10  15  -7      154.33      164.67     29.07 o 
  11  15  -7        7.03       30.44     17.15 o 
  -9  16  -7       32.17       56.33     40.89 o 
  -8  16  -7      149.60      141.23     43.20 o 
  -7  16  -7       92.24      110.35     39.55 o 
  -6  16  -7       25.78       34.70     29.27 o 
  -5  16  -7       77.03      141.02     36.86 o 
  -4  16  -7       10.62       12.54     24.70 o 
  -3  16  -7      247.75      236.31     42.56 o 
  -2  16  -7      473.60      493.65     53.32 o 
  -1  16  -7       75.92       59.29     26.31 o 
   0  16  -7       96.97      109.22     21.00 o 
   1  16  -7       25.70       34.57     20.06 o 
   2  16  -7      343.71      383.48     19.24 o 
   3  16  -7      273.95      308.42     18.94 o 
   4  16  -7      242.05      242.34     13.54 o 
   5  16  -7       52.50       60.70      9.31 o 
   6  16  -7      130.42      122.38     12.45 o 
   7  16  -7        5.78        8.87      9.84 o 
   8  16  -7       22.45       15.63     10.98 o 
   9  16  -7      159.06      167.36     21.97 o 
  10  16  -7       51.60       53.02     15.73 o 
  11  16  -7       16.39       -2.68     20.31 o 
  -8  17  -7       51.51       -4.57     35.08 o 
  -7  17  -7       57.67       15.71     28.30 o 
  -6  17  -7        1.97        7.96     23.40 o 
  -5  17  -7       87.92      108.52     33.90 o 
  -4  17  -7      260.66      189.28     42.24 o 
  -3  17  -7       11.88       45.63     26.47 o 
  -2  17  -7       55.47      115.95     33.14 o 
  -1  17  -7       29.96       24.05     22.44 o 
   0  17  -7      121.51       94.84     21.78 o 
   1  17  -7        8.68        1.07     11.22 o 
   2  17  -7      141.92      149.24     19.73 o 
   3  17  -7      737.53      788.56     26.05 o 
   4  17  -7      360.56      353.79     16.23 o 
   5  17  -7       17.01       13.55      7.94 o 
   6  17  -7      112.58      125.06     15.15 o 
   7  17  -7       22.93       39.36     12.57 o 
   8  17  -7       59.67       56.82     13.49 o 
   9  17  -7      213.73      177.99     18.56 o 
  10  17  -7       41.47       55.86     15.61 o 
  11  17  -7        5.72      -16.19     18.75 o 
  -8  18  -7       13.41       43.10     36.16 o 
  -7  18  -7      101.05      121.22     40.89 o 
  -6  18  -7       89.06       82.86     37.45 o 
  -5  18  -7      192.80      137.90     41.81 o 
  -4  18  -7      147.03      169.54     42.07 o 
  -3  18  -7       12.24        0.81     24.27 o 
  -2  18  -7       27.40       34.27     26.09 o 
  -1  18  -7      116.12      166.58     38.31 o 
   0  18  -7      902.92      919.05     48.58 o 
   1  18  -7      327.71      371.17     34.97 o 
   2  18  -7      217.67      273.33     24.99 o 
   3  18  -7      357.79      414.73     21.16 o 
   4  18  -7       51.12       29.32      9.51 o 
   5  18  -7      187.91      174.44     13.01 o 
   6  18  -7        9.43        4.80      9.16 o 
   7  18  -7       76.98       53.58     19.40 o 
   8  18  -7      187.34      184.01     18.68 o 
   9  18  -7       69.25       64.79     15.54 o 
  10  18  -7       14.60       23.34     18.60 o 
  -8  19  -7        8.55      -22.81     31.64 o 
  -7  19  -7       44.56       44.76     34.06 o 
  -6  19  -7       16.92       -3.66     26.74 o 
  -5  19  -7       17.38       12.32     24.59 o 
  -4  19  -7      156.43      140.16     40.14 o 
  -3  19  -7       91.15       63.33     32.77 o 
  -2  19  -7       17.58       21.14     26.42 o 
  -1  19  -7      263.60      295.97     48.37 o 
   0  19  -7      288.22      348.98     34.86 o 
   1  19  -7       87.73       60.26     17.56 o 
   2  19  -7      554.52      536.35     33.58 o 
   3  19  -7      179.97      167.10     22.15 o 
   4  19  -7       50.71       45.43     12.10 o 
   5  19  -7      125.13      133.04     13.04 o 
   6  19  -7       55.49       47.70     11.88 o 
   7  19  -7      126.36      106.55     16.30 o 
   8  19  -7       81.46       91.85     16.26 o 
   9  19  -7       16.87       -0.93     13.78 o 
  10  19  -7       19.16      -12.73     17.28 o 
  -7  20  -7       61.16       77.05     41.54 o 
  -6  20  -7       22.26       17.86     31.31 o 
  -5  20  -7       66.09       45.30     31.96 o 
  -4  20  -7       65.54       34.81     29.54 o 
  -3  20  -7      180.94      268.21     50.52 o 
  -2  20  -7      205.51      202.25     43.15 o 
  -1  20  -7      115.77      164.80     42.02 o 
   0  20  -7      123.21      130.69     26.35 o 
   1  20  -7      289.54      234.98     26.50 o 
   2  20  -7      425.09      543.35     35.33 o 
   3  20  -7       90.09      151.38     32.64 o 
   4  20  -7        6.60       17.86     12.63 o 
   5  20  -7       10.08       15.79     10.59 o 
   6  20  -7        8.88       12.76     11.42 o 
   7  20  -7       33.11       38.36     14.90 o 
   8  20  -7       52.84       46.81     16.06 o 
   9  20  -7      130.93      133.22     23.42 o 
  -6  21  -7       20.51       38.31     32.44 o 
  -5  21  -7       26.41       13.88     28.41 o 
  -4  21  -7       58.40       35.46     29.27 o 
  -3  21  -7       11.59       12.05     29.22 o 
  -2  21  -7       19.27      -19.37     24.05 o 
  -1  21  -7       57.81       68.76     32.93 o 
   0  21  -7       11.57        7.67     18.76 o 
   1  21  -7       37.52       48.86     19.19 o 
   2  21  -7       37.15       36.41     18.41 o 
   3  21  -7        5.70       -7.89     15.31 o 
   4  21  -7       79.55       84.86     19.77 o 
   5  21  -7       51.78       22.26     11.95 o 
   6  21  -7      182.42      186.57     28.66 o 
   7  21  -7        1.47      -12.83     12.83 o 
   8  21  -7       25.05       -8.28     16.21 o 
   9  21  -7       24.77       -4.47     19.56 o 
  -6  22  -7       10.17      -19.53     32.55 o 
  -5  22  -7       90.78      111.70     43.04 o 
  -4  22  -7      145.74      170.93     46.70 o 
  -3  22  -7       19.50       11.51     29.27 o 
  -2  22  -7       49.56       42.67     31.21 o 
  -1  22  -7      135.69      102.82     37.72 o 
   0  22  -7      292.61      205.68     49.47 o 
   1  22  -7      123.60       94.72     22.32 o 
   2  22  -7       29.68       54.26     19.21 o 
   3  22  -7       38.77       37.85     18.46 o 
   4  22  -7        2.03       15.20     16.47 o 
   5  22  -7       89.33      120.04     21.98 o 
   6  22  -7       18.30       22.17     19.88 o 
   7  22  -7        5.88        6.87     20.82 o 
   8  22  -7       24.34       33.72     20.58 o 
  -5  23  -7       11.26      -31.04     31.04 o 
  -4  23  -7       46.65        9.52     29.32 o 
  -3  23  -7       33.62      -25.34     25.77 o 
  -2  23  -7       26.22        7.69     28.79 o 
  -1  23  -7      208.14      281.88     53.91 o 
   0  23  -7       94.91       46.12     27.60 o 
   1  23  -7       23.13       34.33     20.04 o 
   2  23  -7       37.44       49.90     28.64 o 
   3  23  -7        1.51       26.13     18.10 o 
   4  23  -7      228.37      203.72     26.19 o 
   5  23  -7       78.98       91.63     20.25 o 
   6  23  -7       28.40        9.74     22.19 o 
   7  23  -7       26.43       25.82     26.85 o 
  -4  24  -7        6.26       33.41     36.48 o 
  -3  24  -7        9.84       33.84     37.23 o 
  -2  24  -7       10.95       12.81     31.74 o 
  -1  24  -7       15.34       -6.89     28.52 o 
   0  24  -7        5.89        4.28     24.44 o 
   1  24  -7       26.05       19.75     20.52 o 
   2  24  -7       32.64       52.12     21.89 o 
   3  24  -7       27.03      -11.24     17.81 o 
   4  24  -7       11.30       -7.31     16.17 o 
   5  24  -7        1.58       12.09     16.05 o 
   6  24  -7        2.69       -3.69     23.36 o 
  -2  25  -7       21.71       67.31     40.14 o 
  -1  25  -7       13.08      -33.63     33.63 o 
   0  25  -7        2.91       10.25     26.99 o 
   1  25  -7       70.48      131.48     27.58 o 
   2  25  -7       42.84       39.32     22.60 o 
   3  25  -7       40.35       60.47     23.47 o 
   4  25  -7       89.56      137.19     25.48 o 
   5  25  -7       13.01       39.61     19.64 o 
   0  26  -7       24.39       45.03     31.88 o 
   1  26  -7       65.36       61.40     26.09 o 
   2  26  -7       12.51       47.36     23.91 o 
   3  26  -7       17.76       63.05     28.49 o 
   4  26  -7       59.87       72.29     25.33 o 
 -12   0  -6      259.60      186.16     57.35 o 
 -11   0  -6      117.18       96.52     40.57 o 
 -10   0  -6      163.65      178.95     46.38 o 
  -9   0  -6        6.84       25.72     26.04 o 
  -8   0  -6       85.73       25.40     23.03 o 
  -7   0  -6     4003.62     4351.11    165.82 o 
  -4   0  -6     5994.31     6404.58    160.66 o 
  -3   0  -6     3434.50     3457.24     65.58 o 
  -2   0  -6    11238.22    11620.05    368.04 o 
  -1   0  -6     5572.08     5246.82    107.98 o 
   0   0  -6      429.98      258.55     12.31 o 
   1   0  -6     9394.94     9394.04    137.76 o 
   2   0  -6      789.22      666.14     39.01 o 
   3   0  -6     1079.79     1236.39     46.41 o 
   4   0  -6     1805.38     2241.91     61.63 o 
   5   0  -6      372.35      336.56     23.88 o 
   6   0  -6       82.13       64.69     11.83 o 
   7   0  -6     1655.20     1675.99     82.21 o 
   8   0  -6       17.26       45.30     22.97 o 
   9   0  -6     1662.45     1777.35     93.19 o 
  10   0  -6      646.65      751.32     66.23 o 
 -12   1  -6       12.96       33.06     28.76 o 
 -11   1  -6        3.11        9.00     46.76 o 
 -10   1  -6        1.63       12.25     17.64 o 
  -9   1  -6      239.29      216.92     32.49 o 
  -8   1  -6       60.14       89.31     28.57 o 
  -7   1  -6      224.49      138.76     33.20 o 
  -6   1  -6      645.33      675.24     55.42 o 
  -5   1  -6      483.01      593.99     46.06 o 
  -4   1  -6      410.22      405.20     21.84 o 
  -3   1  -6     1211.84     1224.10     21.34 o 
  -2   1  -6     2679.94     2634.84     46.77 o 
  -1   1  -6     2245.84     2213.43     40.99 o 
   0   1  -6     4511.18     4797.91     54.01 o 
   1   1  -6     3106.30     2884.38     33.32 o 
   2   1  -6       52.96       59.93      9.20 o 
   3   1  -6      803.38      734.98     24.19 o 
   4   1  -6      118.46      195.42     14.48 o 
   5   1  -6       43.22       56.48      9.08 o 
   6   1  -6      274.31      285.28     16.74 o 
   7   1  -6      156.79      176.83     16.58 o 
   8   1  -6       95.82       52.86     23.38 o 
   9   1  -6        5.28        1.65     15.98 o 
  10   1  -6      277.12      329.06     49.93 o 
 -12   2  -6      127.46       89.78     31.62 o 
 -11   2  -6       82.25       36.53     25.41 o 
 -10   2  -6      362.88      421.13     44.82 o 
  -9   2  -6      108.18       52.03     30.13 o 
  -8   2  -6      568.23      576.67     61.50 o 
  -7   2  -6     1051.87     1158.56     74.09 o 
  -6   2  -6      298.46      256.75     38.25 o 
  -5   2  -6       63.32       69.51     22.81 o 
  -4   2  -6     2939.93     2996.39     66.34 o 
  -3   2  -6     1654.05     1692.54     28.94 o 
  -2   2  -6      158.82      138.45      7.03 o 
  -1   2  -6    46433.46    46172.64    586.48 o 
   0   2  -6    19466.52    19158.63    210.43 o 
   1   2  -6     3105.45     3153.51     33.29 o 
   2   2  -6      692.24      522.69     34.00 o 
   3   2  -6     4005.45     4042.46    104.51 o 
   4   2  -6      554.45      519.57     18.41 o 
   5   2  -6    11516.26    12119.47    118.92 o 
   6   2  -6     4933.36     5131.01     82.48 o 
   7   2  -6      199.54      149.82     18.00 o 
   8   2  -6     1710.42     1756.19     62.18 o 
   9   2  -6       74.41       70.97     30.29 o 
  10   2  -6        9.37        6.35     22.49 o 
  11   2  -6       25.14      105.46     34.81 o 
 -12   3  -6       39.12       21.86     39.55 o 
 -11   3  -6       10.88       25.75     23.49 o 
 -10   3  -6       19.08       21.56     20.53 o 
  -9   3  -6      110.88      111.91     36.48 o 
  -8   3  -6       83.77      103.90     33.90 o 
  -7   3  -6      313.98      314.97     46.22 o 
  -6   3  -6      459.36      453.40     47.83 o 
  -5   3  -6       61.87       64.73     20.82 o 
  -4   3  -6      490.03      469.55     20.94 o 
  -3   3  -6      642.23      617.38     16.29 o 
  -2   3  -6     2463.73     2626.53     34.02 o 
  -1   3  -6     1611.92     1716.11     27.66 o 
   0   3  -6    12020.98    12532.27    290.03 o 
   1   3  -6      309.07      356.58      7.11 o 
   2   3  -6      678.49      586.72     17.68 o 
   3   3  -6       32.05       33.25      5.61 o 
   4   3  -6      495.68      587.96     28.80 o 
   5   3  -6       13.81       14.36      3.26 o 
   6   3  -6      331.45      322.74     13.41 o 
   7   3  -6      480.44      495.85     24.67 o 
   8   3  -6      246.18      248.52     26.00 o 
   9   3  -6       61.03       42.02     25.99 o 
  10   3  -6       25.75       41.75     25.45 o 
  11   3  -6      417.90      515.71     63.92 o 
  12   3  -6        1.43       84.63     35.46 o 
 -12   4  -6       13.24      -22.83     22.83 o 
 -11   4  -6      254.72      291.56     43.83 o 
 -10   4  -6      148.96      128.59     40.62 o 
  -9   4  -6        0.72        6.19     25.13 o 
  -8   4  -6      331.91      402.56     53.05 o 
  -7   4  -6     3615.94     3597.32    147.91 o 
  -6   4  -6       26.38       11.78     19.91 o 
  -5   4  -6      794.71      819.00     54.34 o 
  -4   4  -6     1349.47     1406.18     85.76 o 
  -3   4  -6       50.33       49.60      7.59 o 
  -2   4  -6      982.95      982.25     21.57 o 
  -1   4  -6     5551.12     5594.71     73.59 o 
   0   4  -6     7258.17     7839.43     93.52 o 
   1   4  -6     8071.85     8327.13     84.47 o 
   2   4  -6      494.59      586.50     14.19 o 
   3   4  -6      136.05      166.37      7.81 o 
   4   4  -6      218.43      190.09     11.74 o 
   5   4  -6     1645.85     1684.39     32.25 o 
   6   4  -6     2905.79     3105.44     50.04 o 
   7   4  -6     2408.19     2448.36     43.43 o 
   8   4  -6      211.63      227.64     17.73 o 
   9   4  -6      509.87      500.58     22.78 o 
  10   4  -6      624.63      672.74     27.50 o 
  11   4  -6       55.78       38.16     10.59 o 
  12   4  -6      527.40      694.98     75.33 o 
 -12   5  -6       44.30       57.31     30.77 o 
 -11   5  -6       90.63       93.22     28.35 o 
 -10   5  -6      153.13       89.53     36.32 o 
  -9   5  -6      378.05      412.14     57.84 o 
  -8   5  -6      358.59      322.82     51.54 o 
  -7   5  -6      295.73      205.10     38.95 o 
  -6   5  -6      137.38      143.66     32.93 o 
  -5   5  -6      821.08      811.79     55.79 o 
  -4   5  -6      154.68      172.21     13.55 o 
  -3   5  -6     2855.72     2706.58     55.13 o 
  -2   5  -6     8916.92     9054.96    115.04 o 
  -1   5  -6     1294.44     1220.30     22.79 o 
   0   5  -6     1000.49      815.93     16.87 o 
   1   5  -6     7158.98     6786.40     63.96 o 
   2   5  -6     8318.82     8848.97    117.30 o 
   3   5  -6     4711.15     4804.00     47.49 o 
   4   5  -6     1190.96     1185.08     20.22 o 
   5   5  -6      590.20      566.34     12.44 o 
   6   5  -6      252.11      266.53     20.41 o 
   7   5  -6      455.02      491.76     19.78 o 
   8   5  -6      231.03      251.05     22.22 o 
   9   5  -6      152.04      168.02     15.16 o 
  10   5  -6       81.68       92.01     22.27 o 
  11   5  -6       30.50       31.11     11.20 o 
  12   5  -6        2.68       -6.90     10.33 o 
  13   5  -6      151.69      283.81     57.30 o 
 -11   6  -6       75.53       39.38     35.40 o 
 -10   6  -6       82.40       95.72     35.78 o 
  -9   6  -6       59.62       59.99     29.70 o 
  -8   6  -6       43.54        8.23     19.91 o 
  -7   6  -6      173.76      180.83     37.50 o 
  -6   6  -6      689.59      645.43     53.00 o 
  -5   6  -6     1648.30     1648.82     81.19 o 
  -4   6  -6     3503.43     3476.18     78.26 o 
  -3   6  -6     3187.68     3231.80     63.96 o 
  -2   6  -6       91.96      113.88      9.15 o 
  -1   6  -6     4400.99     4370.20     59.53 o 
   0   6  -6      236.98      161.27      6.29 o 
   1   6  -6       71.79       48.25      3.13 o 
   2   6  -6      339.37      334.26      9.72 o 
   3   6  -6      126.77       93.54      6.58 o 
   4   6  -6      866.35      853.10     14.46 o 
   5   6  -6      387.13      333.14     11.19 o 
   6   6  -6     2260.98     2261.58     36.40 o 
   7   6  -6      908.76      993.95     21.17 o 
   8   6  -6      600.20      649.64     14.71 o 
   9   6  -6      432.77      409.44     33.48 o 
  10   6  -6       68.88       45.68      9.26 o 
  11   6  -6       33.89       14.78      8.39 o 
  12   6  -6       12.23       12.23     19.77 o 
  13   6  -6       14.89       50.32     49.53 o 
 -11   7  -6       43.67       73.23     40.78 o 
 -10   7  -6      143.25       83.02     37.82 o 
  -9   7  -6      981.55     1018.02     79.20 o 
  -8   7  -6      941.88      994.02     74.20 o 
  -7   7  -6       39.72       11.89     20.55 o 
  -6   7  -6     1198.98     1236.63     72.80 o 
  -5   7  -6     2064.36     2193.79     96.79 o 
  -4   7  -6      882.75      869.64     43.55 o 
  -3   7  -6     1867.73     1857.41     45.04 o 
  -2   7  -6     1845.30     1899.78     35.51 o 
  -1   7  -6      320.26      360.05     14.51 o 
   0   7  -6     2853.57     3022.18     34.58 o 
   1   7  -6      801.80      830.45     11.26 o 
   2   7  -6     3642.13     3463.59     44.55 o 
   3   7  -6       95.90      100.75      5.76 o 
   4   7  -6      320.66      297.72      8.54 o 
   5   7  -6     2264.04     2371.46     30.33 o 
   6   7  -6      280.85      266.26     19.38 o 
   7   7  -6       65.51       60.10     10.73 o 
   8   7  -6     2026.78     2117.46     38.16 o 
   9   7  -6      442.42      487.78     14.90 o 
  10   7  -6      262.10      229.89     12.11 o 
  11   7  -6      304.46      283.32     20.83 o 
  12   7  -6        9.39        1.08      9.88 o 
 -11   8  -6       67.45       19.21     36.37 o 
 -10   8  -6       51.32        9.09     32.61 o 
  -9   8  -6       87.31      118.15     38.20 o 
  -8   8  -6       64.54       95.23     33.63 o 
  -7   8  -6       60.05       73.39     30.02 o 
  -6   8  -6      441.79      375.77     46.86 o 
  -5   8  -6       90.52      123.96     30.18 o 
  -4   8  -6      176.31      143.92     15.48 o 
  -3   8  -6      419.63      466.68     21.03 o 
  -2   8  -6     2089.39     2076.21     38.53 o 
  -1   8  -6     4038.46     4086.89     55.96 o 
   0   8  -6      233.11      267.37      8.42 o 
   1   8  -6     1631.79     1474.82     18.10 o 
   2   8  -6     2450.73     2545.32     37.95 o 
   3   8  -6      420.61      392.43     10.53 o 
   4   8  -6      952.48      886.76     15.67 o 
   5   8  -6      336.58      348.52     12.79 o 
   6   8  -6       76.24       58.69      7.10 o 
   7   8  -6      256.21      270.61     15.26 o 
   8   8  -6       33.02       42.00     10.23 o 
   9   8  -6      331.29      315.27     20.27 o 
  10   8  -6       74.22       68.17      9.76 o 
  11   8  -6       14.54       10.29      8.12 o 
  12   8  -6      126.74       93.09     11.76 o 
  13   8  -6       26.51       96.63     47.24 o 
 -11   9  -6       71.32       96.31     43.53 o 
 -10   9  -6      111.23       84.15     39.81 o 
  -9   9  -6      995.30     1247.66     88.72 o 
  -8   9  -6      744.21      770.63     72.31 o 
  -7   9  -6       39.81       64.30     30.02 o 
  -6   9  -6      640.41      721.67     57.30 o 
  -5   9  -6     1459.51     1409.71     77.53 o 
  -4   9  -6      335.46      300.52     21.28 o 
  -3   9  -6       53.62       54.74      9.10 o 
  -2   9  -6     2349.43     2231.66     41.32 o 
  -1   9  -6     1855.21     1736.96     31.28 o 
   0   9  -6     2549.54     2473.01     31.53 o 
   1   9  -6     9487.87     9638.66     80.10 o 
   2   9  -6     6860.01     6928.44     64.41 o 
   3   9  -6      976.66      976.98     17.63 o 
   4   9  -6     5263.14     5145.65     54.70 o 
   5   9  -6     3745.01     3839.30     47.44 o 
   6   9  -6     1958.86     1925.55     59.77 o 
   7   9  -6     1848.74     1926.35     33.62 o 
   8   9  -6      470.76      526.56     17.23 o 
   9   9  -6       23.12       18.48      7.64 o 
  10   9  -6       72.35       62.19     15.45 o 
  11   9  -6      134.55      126.36     12.91 o 
  12   9  -6       84.66       63.20     12.04 o 
  13   9  -6       76.86       83.09     20.86 o 
 -11  10  -6        5.89       86.95     42.40 o 
 -10  10  -6       18.00       62.14     39.17 o 
  -9  10  -6      138.32      218.12     48.48 o 
  -8  10  -6      196.40      136.55     39.17 o 
  -7  10  -6       63.92       57.46     28.62 o 
  -6  10  -6      127.29      123.75     49.45 o 
  -5  10  -6       74.18       68.15     15.37 o 
  -4  10  -6      255.49      236.25     21.29 o 
  -3  10  -6       78.25       64.67     13.94 o 
  -2  10  -6      192.99      216.20     14.47 o 
  -1  10  -6      600.97      584.15     26.11 o 
   0  10  -6     1295.36     1333.19     22.32 o 
   1  10  -6     2622.66     2626.83     29.33 o 
   2  10  -6      723.97      672.93     17.11 o 
   3  10  -6       89.01       69.90      6.35 o 
   4  10  -6      247.57      251.90     10.30 o 
   5  10  -6      569.77      541.54     20.72 o 
   6  10  -6       96.82       84.06      8.88 o 
   7  10  -6      461.97      446.08     16.50 o 
   8  10  -6      152.14      166.06     11.93 o 
   9  10  -6       79.27      101.67     10.84 o 
  10  10  -6       23.16       31.51      9.54 o 
  11  10  -6       20.52       33.05     10.95 o 
  12  10  -6        9.54      -10.54     10.54 o 
  13  10  -6        4.45       27.48     20.19 o 
 -11  11  -6       17.73       61.07     44.98 o 
 -10  11  -6       56.14       82.70     42.34 o 
  -9  11  -6      291.75      381.63     60.64 o 
  -8  11  -6      428.18      476.11     61.87 o 
  -7  11  -6       62.73       77.59     31.48 o 
  -6  11  -6       99.17      125.41     24.56 o 
  -5  11  -6      167.49      207.37     26.40 o 
  -4  11  -6       31.06       20.95     14.27 o 
  -3  11  -6      233.88      237.94     30.41 o 
  -2  11  -6      127.06       90.28     10.75 o 
  -1  11  -6      192.19      169.68     11.35 o 
   0  11  -6      115.84      118.36      8.04 o 
   1  11  -6      796.01      784.07     13.97 o 
   2  11  -6      468.42      480.84     11.39 o 
   3  11  -6     1001.16     1051.91     19.96 o 
   4  11  -6      462.93      465.86     13.21 o 
   5  11  -6     1229.92     1256.79     28.62 o 
   6  11  -6      104.56       96.35      7.70 o 
   7  11  -6      512.80      521.12     18.92 o 
   8  11  -6      826.59      875.25     24.73 o 
   9  11  -6       60.75       50.45     10.04 o 
  10  11  -6      206.43      188.35     22.10 o 
  11  11  -6      136.05      135.44     19.48 o 
  12  11  -6        2.50       -7.28     11.36 o 
 -10  12  -6       18.05       25.07     33.95 o 
  -9  12  -6      101.42       64.73     39.06 o 
  -8  12  -6      153.41      164.10     44.23 o 
  -7  12  -6      302.62      192.13     44.01 o 
  -6  12  -6      430.04      439.99     37.71 o 
  -5  12  -6      175.36      148.26     24.14 o 
  -4  12  -6       34.20       49.11     17.46 o 
  -3  12  -6       96.50       73.08     17.69 o 
  -2  12  -6      312.89      332.78     23.11 o 
  -1  12  -6     1276.90     1263.43     49.43 o 
   0  12  -6     3260.31     3465.98     51.40 o 
   1  12  -6     1122.06     1161.20     17.91 o 
   2  12  -6       43.35       40.77      6.53 o 
   3  12  -6      243.18      210.20     10.16 o 
   4  12  -6      726.59      686.16     16.66 o 
   5  12  -6      969.13      983.66     19.58 o 
   6  12  -6      772.91      793.51     25.98 o 
   7  12  -6      251.08      257.84     15.14 o 
   8  12  -6       49.90       60.64     10.55 o 
   9  12  -6      173.06      173.97     21.40 o 
  10  12  -6       28.50       30.26     11.27 o 
  11  12  -6       41.56       30.07     11.79 o 
  12  12  -6       25.70       -7.66     18.14 o 
 -10  13  -6       13.47       76.13     37.99 o 
  -9  13  -6      170.95      160.50     45.89 o 
  -8  13  -6      228.30      308.13     53.80 o 
  -7  13  -6       46.14       32.28     25.72 o 
  -6  13  -6       41.46       89.15     31.53 o 
  -5  13  -6      468.93      580.13     43.61 o 
  -4  13  -6      202.22      189.33     26.41 o 
  -3  13  -6      218.32      201.09     26.11 o 
  -2  13  -6      707.83      662.44     38.56 o 
  -1  13  -6       44.47       35.23     14.24 o 
   0  13  -6     1131.82     1156.00     30.23 o 
   1  13  -6      154.22      167.44      8.70 o 
   2  13  -6      128.05      127.67      8.98 o 
   3  13  -6      852.12      854.81     19.26 o 
   4  13  -6      469.69      456.34     18.10 o 
   5  13  -6      752.01      807.03     18.47 o 
   6  13  -6      159.80      183.86     11.40 o 
   7  13  -6      564.21      607.91     28.76 o 
   8  13  -6      305.54      304.32     19.59 o 
   9  13  -6       31.96       47.64     11.48 o 
  10  13  -6      220.98      238.18     20.23 o 
  11  13  -6       47.82       27.54     16.25 o 
  12  13  -6       15.57        4.52     20.85 o 
 -10  14  -6       42.32       13.88     32.87 o 
  -9  14  -6       68.77       90.55     38.47 o 
  -8  14  -6      219.38      188.15     46.81 o 
  -7  14  -6      144.72       80.17     31.64 o 
  -6  14  -6      249.37      353.11     50.31 o 
  -5  14  -6       63.41       56.01     19.98 o 
  -4  14  -6       58.55       52.54     18.42 o 
  -3  14  -6      135.81      123.26     23.28 o 
  -2  14  -6     1002.37      969.77     67.25 o 
  -1  14  -6     1605.22     1563.21     81.24 o 
   0  14  -6      376.51      272.76     51.84 o 
   1  14  -6      274.51      272.18     12.63 o 
   2  14  -6      575.62      519.36     16.05 o 
   3  14  -6      273.50      250.42     12.17 o 
   4  14  -6       79.73       73.34      8.34 o 
   5  14  -6      649.36      616.32     17.22 o 
   6  14  -6     2018.15     2093.54     36.46 o 
   7  14  -6      731.60      811.54     25.89 o 
   8  14  -6       29.48       13.43     10.02 o 
   9  14  -6      373.58      404.05     31.65 o 
  10  14  -6       43.51       38.29     16.05 o 
  11  14  -6       83.15       74.63     15.65 o 
  12  14  -6      113.53      133.94     24.24 o 
 -10  15  -6       62.54      -13.07     37.93 o 
  -9  15  -6       52.60       62.09     38.63 o 
  -8  15  -6       26.80       -1.08     26.96 o 
  -7  15  -6       69.54       16.57     25.07 o 
  -6  15  -6       98.71       58.81     31.04 o 
  -5  15  -6      124.41       46.54     25.61 o 
  -4  15  -6      185.77      156.51     26.18 o 
  -3  15  -6      163.19      150.16     25.97 o 
  -2  15  -6       31.04       19.91     19.58 o 
  -1  15  -6      183.51      219.36     36.80 o 
   0  15  -6       87.18      122.72     20.74 o 
   1  15  -6      371.18      297.12     32.01 o 
   2  15  -6      176.25      186.83     13.94 o 
   3  15  -6      329.37      338.12     16.95 o 
   4  15  -6       97.79       72.53      8.72 o 
   5  15  -6      258.52      303.81     13.75 o 
   6  15  -6      236.64      252.52     14.58 o 
   7  15  -6       47.17       37.02     10.48 o 
   8  15  -6      131.81      134.71     15.03 o 
   9  15  -6       87.45       77.91     13.62 o 
  10  15  -6      108.79       89.55     17.91 o 
  11  15  -6       10.50       17.93     16.56 o 
  -9  16  -6       10.69      -22.38     28.89 o 
  -8  16  -6      144.52      237.54     51.76 o 
  -7  16  -6      449.08      532.01     65.91 o 
  -6  16  -6      114.73       96.09     33.41 o 
  -5  16  -6       76.76       41.48     26.79 o 
  -4  16  -6       25.83       48.31     21.00 o 
  -3  16  -6      147.78      148.66     34.49 o 
  -2  16  -6       49.30       44.28     23.67 o 
  -1  16  -6      147.87      115.09     31.31 o 
   0  16  -6     2370.95     2602.88     79.25 o 
   1  16  -6      375.60      430.30     27.13 o 
   2  16  -6      548.42      621.38     22.70 o 
   3  16  -6      308.43      308.64     15.42 o 
   4  16  -6      440.90      528.82     19.67 o 
   5  16  -6     2375.96     2547.11     46.16 o 
   6  16  -6      965.83      998.39     28.88 o 
   7  16  -6       79.08       90.56     13.31 o 
   8  16  -6       21.35       26.76     11.59 o 
   9  16  -6       84.42       82.63     14.17 o 
  10  16  -6       43.45       45.98     15.07 o 
  11  16  -6       11.10       11.47     19.05 o 
  -9  17  -6       12.83       14.04     34.65 o 
  -8  17  -6       45.72       45.20     34.06 o 
  -7  17  -6       35.18        4.52     30.78 o 
  -6  17  -6       45.84       26.47     27.82 o 
  -5  17  -6      402.96      400.84     55.85 o 
  -4  17  -6      104.94       73.82     29.91 o 
  -3  17  -6       17.44        6.67     22.65 o 
  -2  17  -6      464.41      480.58     53.27 o 
  -1  17  -6        3.85       18.56     21.58 o 
   0  17  -6      481.03      499.26     36.98 o 
   1  17  -6       56.39       93.49     16.68 o 
   2  17  -6      169.06      199.99     35.10 o 
   3  17  -6      179.18      186.83     15.23 o 
   4  17  -6        0.58       15.01      7.80 o 
   5  17  -6      252.63      271.77     16.04 o 
   6  17  -6       43.70       43.77     10.51 o 
   7  17  -6        0.46       -7.21     10.35 o 
   8  17  -6        7.88       10.36     11.33 o 
   9  17  -6       60.52       30.79     13.34 o 
  10  17  -6       25.18       31.78     14.75 o 
  11  17  -6        9.78        3.83     17.22 o 
  -8  18  -6       90.14      103.79     40.51 o 
  -7  18  -6      215.46      300.98     55.58 o 
  -6  18  -6       55.38       40.08     28.68 o 
  -5  18  -6       33.20       -2.85     25.45 o 
  -4  18  -6      154.34      126.28     35.56 o 
  -3  18  -6       40.46       12.75     24.96 o 
  -2  18  -6       65.67       63.11     29.22 o 
  -1  18  -6      230.34      227.91     42.72 o 
   0  18  -6       76.57      108.85     32.93 o 
   1  18  -6       30.13       21.11     13.71 o 
   2  18  -6       19.72       10.59     12.15 o 
   3  18  -6       48.67       22.67     10.33 o 
   4  18  -6       13.56       15.05      8.90 o 
   5  18  -6      121.90      119.55     17.30 o 
   6  18  -6      249.92      227.23     16.08 o 
   7  18  -6       92.05       75.64     17.09 o 
   8  18  -6       13.43        2.86     11.88 o 
   9  18  -6       47.96       26.24     13.75 o 
  10  18  -6       82.02       62.73     19.88 o 
  -8  19  -6       33.18       -4.84     32.17 o 
  -7  19  -6       47.80       70.27     36.86 o 
  -6  19  -6       89.48       47.08     31.48 o 
  -5  19  -6       39.00       18.56     26.85 o 
  -4  19  -6      294.98      258.26     48.85 o 
  -3  19  -6       53.62       35.89     28.79 o 
  -2  19  -6       13.32       28.57     26.15 o 
  -1  19  -6      117.85      110.14     34.97 o 
   0  19  -6      143.11      221.58     30.24 o 
   1  19  -6       20.55        9.74     13.31 o 
   2  19  -6       88.53      109.43     21.09 o 
   3  19  -6       30.70       40.34     14.62 o 
   4  19  -6       96.42       61.29     12.48 o 
   5  19  -6       75.34       52.30     11.66 o 
   6  19  -6       77.12       85.38     12.98 o 
   7  19  -6      315.28      262.58     30.01 o 
   8  19  -6      105.26       69.96     15.74 o 
   9  19  -6       77.25       72.57     16.79 o 
  10  19  -6       20.69       44.27     20.95 o 
  -7  20  -6      181.74      186.48     48.26 o 
  -6  20  -6       49.34       47.94     32.71 o 
  -5  20  -6       53.33      116.75     37.39 o 
  -4  20  -6      527.46      352.04     54.66 o 
  -3  20  -6      361.29      453.35     60.26 o 
  -2  20  -6       57.68       42.72     28.46 o 
  -1  20  -6       89.64      110.30     35.13 o 
   0  20  -6      196.63      128.60     30.70 o 
   1  20  -6       44.24       46.17     16.23 o 
   2  20  -6      268.85      265.25     26.92 o 
   3  20  -6      246.71      258.02     26.59 o 
   4  20  -6       18.37       24.23     11.80 o 
   5  20  -6       14.58        8.15     10.47 o 
   6  20  -6       64.87       63.84     15.14 o 
   7  20  -6       57.99       48.37     15.06 o 
   8  20  -6       20.57       29.13     14.38 o 
   9  20  -6      118.71       53.31     34.44 o 
  -7  21  -6       28.11       80.71     44.12 o 
  -6  21  -6       39.34       47.08     34.65 o 
  -5  21  -6       70.87      112.07     39.33 o 
  -4  21  -6       48.27       67.36     33.41 o 
  -3  21  -6       34.08       39.65     27.55 o 
  -2  21  -6        1.23      -17.32     24.27 o 
  -1  21  -6      147.71      156.62     39.71 o 
   0  21  -6       50.43       41.39     20.65 o 
   1  21  -6       85.40       77.71     21.16 o 
   2  21  -6       22.29       23.24     17.35 o 
   3  21  -6       15.25        6.32     14.96 o 
   4  21  -6        8.74        8.92     16.25 o 
   5  21  -6       45.14       46.38     12.37 o 
   6  21  -6       43.17       67.02     16.61 o 
   7  21  -6        1.05       -2.44     13.58 o 
   8  21  -6      122.33       99.57     18.54 o 
   9  21  -6      171.84      135.54     25.13 o 
  -6  22  -6       55.51       68.65     38.04 o 
  -5  22  -6      104.83       87.11     37.23 o 
  -4  22  -6       73.47       71.29     36.53 o 
  -3  22  -6       86.72       67.20     34.11 o 
  -2  22  -6       45.04       86.25     37.18 o 
  -1  22  -6       19.64       61.55     33.63 o 
   0  22  -6       53.51       32.22     22.10 o 
   1  22  -6       53.61       71.55     20.98 o 
   2  22  -6       77.70       66.42     19.91 o 
   3  22  -6      172.47      202.72     26.86 o 
   4  22  -6        7.07        1.07     15.94 o 
   5  22  -6        6.85       17.14     14.98 o 
   6  22  -6        5.03      -13.73     13.73 o 
   7  22  -6       13.75       27.11     21.20 o 
   8  22  -6       48.28       47.95     19.44 o 
  -5  23  -6       41.03       12.21     33.09 o 
  -4  23  -6       38.34       51.97     34.92 o 
  -3  23  -6       23.86       37.39     28.46 o 
  -2  23  -6       87.20       61.23     34.27 o 
  -1  23  -6      105.58      132.68     42.50 o 
   0  23  -6       69.20       66.10     28.88 o 
   1  23  -6       26.14        8.84     18.39 o 
   2  23  -6       38.02       43.50     21.09 o 
   3  23  -6       23.97       30.98     18.53 o 
   4  23  -6       52.17       31.17     26.22 o 
   5  23  -6       59.95       61.10     17.70 o 
   6  23  -6       16.97       35.27     18.87 o 
   7  23  -6       30.68       29.66     26.96 o 
  -4  24  -6       72.60       88.78     39.33 o 
  -3  24  -6       74.76       23.84     33.79 o 
  -2  24  -6       16.69       58.32     35.62 o 
  -1  24  -6        4.60       13.94     28.95 o 
   0  24  -6       43.57       18.65     30.78 o 
   1  24  -6      196.33      235.47     30.92 o 
   2  24  -6       13.80       35.29     19.92 o 
   3  24  -6        8.25        7.97     18.33 o 
   4  24  -6       83.91       48.45     19.43 o 
   5  24  -6       43.26       48.39     18.16 o 
   6  24  -6        9.09        2.99     22.05 o 
  -3  25  -6       27.93       25.45     38.47 o 
  -2  25  -6       15.66       35.40     31.69 o 
  -1  25  -6       10.46       36.59     34.17 o 
   0  25  -6        2.90       25.06     24.88 o 
   1  25  -6       67.38       59.08     23.01 o 
   2  25  -6       57.15       52.95     21.87 o 
   3  25  -6       31.63       57.01     23.10 o 
   4  25  -6       12.79        8.94     18.49 o 
   5  25  -6        7.60       -8.60     14.99 o 
  -1  26  -6       61.91       38.31     38.74 o 
   0  26  -6       34.75       21.91     29.26 o 
   1  26  -6       65.91       66.77     26.00 o 
   2  26  -6       46.57       37.87     23.24 o 
   3  26  -6       65.85       34.84     22.69 o 
   4  26  -6       32.76       44.78     23.60 o 
   0  27  -6       19.22       13.29     43.42 o 
   1  27  -6        7.49       30.88     30.76 o 
   2  27  -6       11.68       25.10     30.04 o 
 -12   1  -5       57.90       78.83     27.99 o 
 -11   1  -5       82.16       66.55     24.25 o 
 -10   1  -5     1497.39     1565.05     74.07 o 
  -9   1  -5      809.49      914.29     53.01 o 
  -8   1  -5       72.00       45.20     23.57 o 
  -7   1  -5     1472.15     1580.22     88.78 o 
  -6   1  -5      140.22       92.54     24.96 o 
  -4   1  -5     2902.16     2898.44     72.15 o 
  -3   1  -5     6994.24     7102.19    180.46 o 
  -2   1  -5      455.66      412.72      9.70 o 
  -1   1  -5      476.93      355.53      9.54 o 
   0   1  -5      850.35      776.41     12.32 o 
   1   1  -5        3.80        4.46      1.81 o 
   2   1  -5     2368.44     2308.17     58.29 o 
   3   1  -5    15339.87    16013.57    326.57 o 
   4   1  -5      936.89      940.45     24.89 o 
   5   1  -5      366.34      285.81     12.93 o 
   6   1  -5     2966.59     3253.03     51.11 o 
   7   1  -5      421.54      417.69     19.09 o 
   8   1  -5        3.71        5.83      7.86 o 
   9   1  -5      534.21      491.23     36.63 o 
  10   1  -5      279.99      271.98     46.70 o 
 -12   2  -5      172.25      176.23     36.34 o 
 -11   2  -5      545.42      551.58     50.93 o 
 -10   2  -5       59.89       44.78     22.08 o 
  -9   2  -5      360.11      404.87     56.66 o 
  -8   2  -5       22.74        4.57     21.95 o 
  -7   2  -5      155.49      103.84     29.59 o 
  -6   2  -5       91.75       70.32     21.84 o 
  -5   2  -5      267.24      158.18     28.57 o 
  -4   2  -5       38.47       41.62      6.00 o 
  -3   2  -5      177.07      116.32      6.85 o 
  -2   2  -5      843.38      827.18     16.57 o 
  -1   2  -5      104.24      121.50      4.95 o 
   0   2  -5     3521.19     3873.69     52.94 o 
   1   2  -5     2598.29     2497.97     28.76 o 
   2   2  -5      446.96      458.42     20.25 o 
   3   2  -5       74.30       61.09      8.07 o 
   4   2  -5      318.18      343.91     14.73 o 
   5   2  -5      338.33      327.37     13.80 o 
   6   2  -5     1229.94     1214.73     29.34 o 
   7   2  -5       14.70       14.10      7.78 o 
   8   2  -5      167.90      149.69     17.70 o 
   9   2  -5       28.36       39.27     25.72 o 
  10   2  -5       49.65       11.24     23.73 o 
  11   2  -5        8.96       34.97     26.58 o 
 -12   3  -5       35.96       25.56     25.45 o 
 -11   3  -5      236.99      250.00     38.69 o 
 -10   3  -5      637.89      704.67     74.95 o 
  -9   3  -5       12.09       -5.06     20.23 o 
  -8   3  -5       32.58       32.87     23.14 o 
  -7   3  -5      193.18      190.52     36.64 o 
  -6   3  -5      449.03      500.43     48.26 o 
  -5   3  -5     2928.99     3056.27    115.73 o 
  -4   3  -5     7426.07     7479.41    140.61 o 
  -3   3  -5     3164.97     3058.90     43.19 o 
  -2   3  -5      309.55      280.57      9.30 o 
  -1   3  -5     3843.03     3933.43     71.62 o 
   0   3  -5     3899.27     3713.04     47.47 o 
   1   3  -5     2490.63     2876.24     31.30 o 
   2   3  -5     6783.17     6567.15     95.47 o 
   3   3  -5     4014.53     4123.02    149.95 o 
   4   3  -5      993.91     1084.18     23.92 o 
   5   3  -5      536.74      588.68     12.34 o 
   6   3  -5     2884.85     2742.82     49.71 o 
   7   3  -5     1519.09     1492.83     36.16 o 
   8   3  -5       70.72       71.17     17.64 o 
   9   3  -5     1024.76     1103.64     51.26 o 
  10   3  -5      360.21      342.78     49.28 o 
  11   3  -5        8.51      -23.24     23.24 o 
 -12   4  -5      188.84      179.34     37.64 o 
 -11   4  -5      101.57       54.17     24.24 o 
 -10   4  -5        2.40       -5.17     26.15 o 
  -9   4  -5      103.44       58.38     33.63 o 
  -8   4  -5      860.39     1033.84     73.07 o 
  -7   4  -5     2199.01     2203.80    105.35 o 
  -6   4  -5       93.68      101.80     27.01 o 
  -5   4  -5      820.80      764.50     52.35 o 
  -4   4  -5      862.85      840.13     30.12 o 
  -3   4  -5     4764.82     4966.70     63.56 o 
  -2   4  -5     4766.40     4870.84     54.83 o 
  -1   4  -5      484.08      375.70     12.19 o 
   0   4  -5     3494.32     3656.72     47.23 o 
   1   4  -5     2935.92     3171.55     33.36 o 
   2   4  -5      616.54      553.67     15.01 o 
   3   4  -5      151.53      167.99     12.65 o 
   4   4  -5     4506.19     4401.55     59.64 o 
   5   4  -5     1781.13     1743.27     28.14 o 
   6   4  -5     5421.80     5688.52     92.51 o 
   7   4  -5      147.06      131.41      8.71 o 
   8   4  -5      375.45      364.13     24.86 o 
   9   4  -5       28.07       23.41     10.69 o 
  10   4  -5      376.49      378.08     20.49 o 
  11   4  -5      319.22      301.98     56.87 o 
  12   4  -5       35.89       27.92     30.99 o 
 -12   5  -5        8.52       27.69     25.65 o 
 -11   5  -5      133.77      174.00     49.98 o 
 -10   5  -5      148.31      144.57     42.07 o 
  -9   5  -5       82.59       49.61     28.52 o 
  -8   5  -5      111.61      119.77     35.08 o 
  -7   5  -5      198.04      164.85     35.24 o 
  -6   5  -5        1.82      -12.64     12.64 o 
  -5   5  -5      413.08      298.99     35.78 o 
  -4   5  -5     2191.09     2152.10     48.36 o 
  -3   5  -5     4810.79     4824.10     59.38 o 
  -2   5  -5      214.08      280.65     10.16 o 
  -1   5  -5     1628.47     1551.33     30.06 o 
   0   5  -5     1911.54     1715.28     26.07 o 
   1   5  -5       62.56       76.37      3.36 o 
   2   5  -5     1290.41     1231.02     23.58 o 
   3   5  -5     2424.87     2403.92     34.47 o 
   4   5  -5      484.59      478.94     12.74 o 
   5   5  -5     2748.70     2798.14     40.50 o 
   6   5  -5     5758.20     5939.36     84.69 o 
   7   5  -5      189.27      214.90     12.32 o 
   8   5  -5      501.47      592.40     22.58 o 
   9   5  -5     2082.65     2202.49     50.67 o 
  10   5  -5       45.13       63.14     27.25 o 
  11   5  -5      111.69      126.16     44.93 o 
  12   5  -5       47.22       25.16     12.87 o 
 -12   6  -5      140.30      240.68     42.26 o 
 -11   6  -5      240.41      251.16     56.22 o 
 -10   6  -5       87.69       35.67     31.48 o 
  -9   6  -5     1237.89     1380.17     89.85 o 
  -8   6  -5     1132.11     1190.62     79.31 o 
  -7   6  -5       20.93       16.84     19.64 o 
  -6   6  -5       51.95       54.99     21.63 o 
  -5   6  -5      820.63      843.97     54.02 o 
  -4   6  -5      190.65      220.46     14.19 o 
  -3   6  -5     3621.18     3723.26     56.77 o 
  -2   6  -5     9840.85     9848.16    116.62 o 
  -1   6  -5     3598.36     3682.80     58.80 o 
   0   6  -5     1510.94     1532.66     19.96 o 
   1   6  -5     2873.60     3103.88     32.91 o 
   2   6  -5      174.08      227.57      9.71 o 
   3   6  -5     2900.33     3145.54     35.94 o 
   4   6  -5     8428.00     8384.38     85.77 o 
   5   6  -5     4131.74     4027.38     50.10 o 
   6   6  -5     1244.13     1245.74     21.05 o 
   7   6  -5       62.98       73.92     10.95 o 
   8   6  -5       72.29       60.22     13.75 o 
   9   6  -5        9.95       20.74      6.54 o 
  10   6  -5      240.91      252.03     19.49 o 
  11   6  -5      709.21      791.68     25.47 o 
  12   6  -5      255.72      272.49     24.30 o 
  13   6  -5       47.69       51.82     17.49 o 
 -12   7  -5       40.98       -7.05     39.81 o 
 -11   7  -5        9.72       24.75     35.19 o 
 -10   7  -5       59.22       49.23     35.46 o 
  -9   7  -5       49.28       13.88     27.66 o 
  -8   7  -5      145.77      143.55     36.80 o 
  -7   7  -5      170.48      191.06     35.73 o 
  -6   7  -5      121.59       68.17     23.19 o 
  -5   7  -5       59.38       42.45     20.23 o 
  -4   7  -5      284.75      267.50     16.83 o 
  -3   7  -5      385.06      366.55     15.59 o 
  -2   7  -5     1325.56     1428.04     28.46 o 
  -1   7  -5       98.93       79.82      6.31 o 
   0   7  -5     1163.32     1198.02     17.44 o 
   1   7  -5      469.65      419.97      8.24 o 
   2   7  -5      273.18      274.31     12.62 o 
   3   7  -5      258.86      253.81      8.92 o 
   4   7  -5      407.50      466.16      9.98 o 
   5   7  -5      155.63      144.11      9.08 o 
   6   7  -5       17.45       16.31      4.61 o 
   7   7  -5      148.37      141.44      9.15 o 
   8   7  -5      142.09      137.04     11.01 o 
   9   7  -5      310.07      324.43     17.49 o 
  10   7  -5      176.70      227.38     18.89 o 
  11   7  -5       38.03       22.65      9.99 o 
  12   7  -5       15.01       14.98     13.06 o 
  13   7  -5        1.77       26.26     39.06 o 
 -11   8  -5       13.30       24.05     35.35 o 
 -10   8  -5       34.73       15.55     31.69 o 
  -9   8  -5      564.88      682.45     71.51 o 
  -8   8  -5      677.90      693.69     65.91 o 
  -7   8  -5       48.33       45.84     24.86 o 
  -6   8  -5      612.12      693.64     54.88 o 
  -5   8  -5      954.31      997.31     62.04 o 
  -4   8  -5      878.74      907.23     33.42 o 
  -3   8  -5     4748.07     4830.09     98.98 o 
  -2   8  -5      998.93      966.07     27.02 o 
  -1   8  -5     2626.96     2594.94     39.42 o 
   0   8  -5      258.26      243.51      7.82 o 
   1   8  -5     5135.62     5038.53     48.39 o 
   2   8  -5     3287.87     3180.52     43.30 o 
   3   8  -5     1988.68     1849.56     24.78 o 
   4   8  -5    10865.24    10984.73    102.84 o 
   5   8  -5     3106.15     3204.22     39.38 o 
   6   8  -5      270.45      264.80     17.49 o 
   7   8  -5     2053.92     2143.11     34.54 o 
   8   8  -5      103.80      100.07      8.56 o 
   9   8  -5       58.39       56.36      7.97 o 
  10   8  -5      860.03      892.45     22.77 o 
  11   8  -5     1148.59     1252.41     29.65 o 
  12   8  -5       43.82       53.78     10.96 o 
  13   8  -5       47.25       -1.02     40.19 o 
 -11   9  -5       45.24      108.31     45.95 o 
 -10   9  -5       39.88       51.06     34.97 o 
  -9   9  -5       35.20       95.18     37.34 o 
  -8   9  -5       46.90       90.23     33.57 o 
  -7   9  -5       94.22      106.17     20.81 o 
  -6   9  -5      144.86      163.24     33.90 o 
  -5   9  -5     1389.76     1335.41     73.44 o 
  -4   9  -5       45.49       44.69      9.15 o 
  -3   9  -5     1012.83     1025.95     38.15 o 
  -2   9  -5      157.82      141.18     11.12 o 
  -1   9  -5       10.58       11.32      4.35 o 
   0   9  -5      750.21      719.81     14.00 o 
   1   9  -5      698.10      711.02     14.05 o 
   2   9  -5      318.14      365.03     14.87 o 
   3   9  -5     2102.09     2140.54     28.25 o 
   4   9  -5      604.11      674.12     14.04 o 
   5   9  -5      170.55      157.49      8.17 o 
   6   9  -5      776.63      714.96     25.34 o 
   7   9  -5      375.70      398.51     14.70 o 
   8   9  -5       58.23       59.27      8.26 o 
   9   9  -5       60.16       51.55      8.70 o 
  10   9  -5        9.01       12.68      7.69 o 
  11   9  -5       90.49       88.55     11.93 o 
  12   9  -5       14.45        6.87      9.72 o 
  13   9  -5       28.44       28.62     19.21 o 
 -11  10  -5       61.49      123.10     46.54 o 
 -10  10  -5      143.51       79.04     36.43 o 
  -9  10  -5      414.81      664.10     70.91 o 
  -8  10  -5      387.44      325.73     50.58 o 
  -7  10  -5       31.66       51.81     25.99 o 
  -6  10  -5      422.73      452.89     38.34 o 
  -5  10  -5      291.69      334.64     29.05 o 
  -4  10  -5      721.34      760.90     27.44 o 
  -3  10  -5     1949.10     2039.73     44.03 o 
  -2  10  -5     2686.59     2654.41     49.08 o 
  -1  10  -5     1015.90      958.85     25.13 o 
   0  10  -5      205.64      180.92      8.47 o 
   1  10  -5     3011.01     3133.53     31.29 o 
   2  10  -5      234.12      253.59      9.82 o 
   3  10  -5      389.82      378.29     11.21 o 
   4  10  -5     2253.05     2231.68     30.24 o 
   5  10  -5      832.96      862.51     15.78 o 
   6  10  -5       61.33       65.39      8.66 o 
   7  10  -5      262.21      274.93     16.49 o 
   8  10  -5      121.75      131.01     15.80 o 
   9  10  -5       29.60       42.65      8.80 o 
  10  10  -5      587.81      593.24     21.40 o 
  11  10  -5      349.67      409.97     26.66 o 
  12  10  -5      221.99      208.51     16.90 o 
  13  10  -5        9.80        3.80     18.61 o 
 -11  11  -5       16.58       22.76     38.42 o 
 -10  11  -5        3.57      -10.38     26.85 o 
  -9  11  -5       50.71       59.78     37.56 o 
  -8  11  -5      153.42       80.01     35.13 o 
  -7  11  -5       71.49       93.13     33.04 o 
  -6  11  -5       85.79       81.65     19.94 o 
  -5  11  -5       86.31       91.39     18.79 o 
  -4  11  -5      266.14      235.00     17.63 o 
  -3  11  -5     2776.93     2982.78     60.03 o 
  -2  11  -5      125.46      161.73     12.35 o 
  -1  11  -5      767.82      729.46     26.58 o 
   0  11  -5       17.35       19.85      4.93 o 
   1  11  -5     2513.13     2599.51     27.54 o 
   2  11  -5      419.88      420.35     10.53 o 
   3  11  -5       80.03       82.34      6.91 o 
   4  11  -5     1190.97     1171.63     20.86 o 
   5  11  -5      403.81      406.39     16.47 o 
   6  11  -5      301.68      331.57     22.15 o 
   7  11  -5      335.14      323.30     15.40 o 
   8  11  -5      185.63      186.70     15.35 o 
   9  11  -5      303.38      290.74     25.72 o 
  10  11  -5       83.61       77.57     13.21 o 
  11  11  -5       60.77       76.93     12.61 o 
  12  11  -5        2.76       -0.81     11.85 o 
 -11  12  -5       24.91        5.65     40.14 o 
 -10  12  -5       11.38       21.58     32.39 o 
  -9  12  -5      179.39      207.36     49.61 o 
  -8  12  -5      542.47      492.30     62.47 o 
  -7  12  -5      146.71      123.69     35.13 o 
  -6  12  -5      108.97       68.11     20.11 o 
  -5  12  -5      786.94      839.51     85.71 o 
  -4  12  -5      360.78      354.69     44.58 o 
  -3  12  -5      249.71      240.52     41.78 o 
  -2  12  -5      984.55     1017.36     29.42 o 
  -1  12  -5     4127.86     3968.03     78.06 o 
   0  12  -5       89.66       77.18      9.54 o 
   1  12  -5      598.36      625.48     13.88 o 
   2  12  -5     1268.77     1339.37     25.56 o 
   3  12  -5       10.53       13.23      5.06 o 
   4  12  -5     1990.43     1986.60     29.72 o 
   5  12  -5      268.56      266.67     10.91 o 
   6  12  -5        4.58        4.76      5.70 o 
   7  12  -5      358.88      371.11     17.41 o 
   8  12  -5       51.18       35.36      9.19 o 
   9  12  -5       75.18       75.66     14.19 o 
  10  12  -5      409.87      448.93     22.94 o 
  11  12  -5      111.83      125.16     15.16 o 
  12  12  -5        3.98      -16.00     18.06 o 
 -10  13  -5       78.07       90.77     42.13 o 
  -9  13  -5       71.32      103.30     38.36 o 
  -8  13  -5       88.20      121.81     39.06 o 
  -7  13  -5       14.44       30.35     25.72 o 
  -6  13  -5        4.39      -14.63     14.63 o 
  -5  13  -5      615.96      651.24     41.05 o 
  -4  13  -5     1015.08      976.04     57.14 o 
  -3  13  -5      867.83      787.77     41.05 o 
  -2  13  -5      524.68      544.18     56.39 o 
  -1  13  -5      113.97      131.14     19.87 o 
   0  13  -5      373.47      378.95     15.10 o 
   1  13  -5       95.26      100.69      7.07 o 
   2  13  -5      506.34      493.61     14.98 o 
   3  13  -5      771.74      849.73     19.04 o 
   4  13  -5       83.30       71.61      7.68 o 
   5  13  -5      220.99      234.64     17.55 o 
   6  13  -5      304.47      315.68     13.93 o 
   7  13  -5       15.76       14.11      8.51 o 
   8  13  -5      153.70      128.48     13.52 o 
   9  13  -5       20.89       10.56     10.02 o 
  10  13  -5      171.89      149.84     15.09 o 
  11  13  -5       36.99       42.38     13.28 o 
  12  13  -5       40.90       45.30     22.69 o 
 -10  14  -5       95.89      123.53     45.57 o 
  -9  14  -5      111.76       62.79     35.51 o 
  -8  14  -5       87.20       86.57     38.20 o 
  -7  14  -5      100.23       60.37     31.04 o 
  -6  14  -5      164.85      164.37     37.93 o 
  -5  14  -5      141.17      176.27     26.91 o 
  -4  14  -5      368.56      359.98     35.35 o 
  -3  14  -5      383.35      409.30     33.30 o 
  -2  14  -5      242.09      201.57     58.43 o 
  -1  14  -5      149.58      184.22     31.15 o 
   0  14  -5      354.80      400.63     19.31 o 
   1  14  -5      119.59      121.08      7.81 o 
   2  14  -5       65.35       77.40      8.18 o 
   3  14  -5      367.00      409.66     14.53 o 
   4  14  -5       89.80       60.72      7.84 o 
   5  14  -5      353.29      382.59     14.16 o 
   6  14  -5      366.42      390.78     22.78 o 
   7  14  -5      238.71      194.32     17.17 o 
   8  14  -5       44.06       41.71     10.81 o 
   9  14  -5      123.22      137.84     15.37 o 
  10  14  -5       81.05       82.30     15.47 o 
  11  14  -5       58.60       45.69     14.01 o 
  12  14  -5       16.02      -18.16     36.48 o 
 -10  15  -5      108.68      114.76     45.36 o 
  -9  15  -5      122.44       89.21     37.12 o 
  -8  15  -5       52.05       36.16     31.58 o 
  -7  15  -5      137.47      156.08     41.43 o 
  -6  15  -5       51.67       41.54     28.46 o 
  -5  15  -5       66.68       35.11     17.62 o 
  -4  15  -5      826.83      871.40     47.98 o 
  -3  15  -5     2571.29     2659.99     86.48 o 
  -2  15  -5      291.99      274.40     29.59 o 
  -1  15  -5       41.02       28.41     18.99 o 
   0  15  -5      968.14      986.72     64.48 o 
   1  15  -5      472.68      447.71     22.92 o 
   2  15  -5      498.42      542.79     22.92 o 
   3  15  -5      450.39      425.90     15.55 o 
   4  15  -5      124.16      119.54     10.14 o 
   5  15  -5      439.72      390.10     15.00 o 
   6  15  -5      572.46      580.92     19.82 o 
   7  15  -5       52.19       42.16     10.98 o 
   8  15  -5      142.94      157.91     16.11 o 
   9  15  -5      199.01      158.25     25.98 o 
  10  15  -5       95.53       98.92     15.91 o 
  11  15  -5       56.63       63.50     24.60 o 
  -9  16  -5       10.27       17.81     30.72 o 
  -8  16  -5        7.63       29.11     30.40 o 
  -7  16  -5      111.35      111.64     37.23 o 
  -6  16  -5      101.30       37.72     28.41 o 
  -5  16  -5      330.31      270.79     45.52 o 
  -4  16  -5      287.28      355.66     35.95 o 
  -3  16  -5      101.48       79.69     22.14 o 
  -2  16  -5        8.75        8.82     20.77 o 
  -1  16  -5      167.01      191.97     35.83 o 
   0  16  -5     1117.50     1076.17     55.31 o 
   1  16  -5      705.06      803.76     33.98 o 
   2  16  -5      473.46      539.31     21.37 o 
   3  16  -5        5.52       12.45      7.11 o 
   4  16  -5       13.82       12.98      7.30 o 
   5  16  -5      194.88      179.22     12.24 o 
   6  16  -5      227.46      229.06     14.79 o 
   7  16  -5      362.45      397.36     31.60 o 
   8  16  -5      144.90      147.60     16.32 o 
   9  16  -5       42.62       24.23     12.15 o 
  10  16  -5       36.59       35.72     15.20 o 
  11  16  -5       36.75       32.92     18.46 o 
  -9  17  -5       10.80        5.22     31.48 o 
  -8  17  -5      113.47      210.16     49.02 o 
  -7  17  -5       84.42       33.84     32.01 o 
  -6  17  -5       79.90       83.93     33.84 o 
  -5  17  -5      168.48      107.72     33.20 o 
  -4  17  -5      683.36      708.32     51.81 o 
  -3  17  -5      662.86      612.82     58.32 o 
  -2  17  -5        1.47        1.24     19.42 o 
  -1  17  -5       68.44       63.70     25.50 o 
   0  17  -5      210.46      265.11     38.28 o 
   1  17  -5       13.80       13.15     12.27 o 
   2  17  -5       77.25       86.78     12.08 o 
   3  17  -5       31.52       14.38      8.69 o 
   4  17  -5        2.29        8.90      7.24 o 
   5  17  -5       23.62       19.47      8.20 o 
   6  17  -5       50.66       23.29      9.77 o 
   7  17  -5       52.14       44.61     12.26 o 
   8  17  -5        2.01       -6.65     10.51 o 
   9  17  -5       87.75       66.16     15.26 o 
  10  17  -5      130.56      158.83     26.70 o 
  11  17  -5        8.15       17.17     17.37 o 
  -9  18  -5        4.39       72.74     43.31 o 
  -8  18  -5       56.33      125.26     41.97 o 
  -7  18  -5      181.09      163.83     42.94 o 
  -6  18  -5       43.77       87.48     33.95 o 
  -5  18  -5       20.82        2.42     22.76 o 
  -4  18  -5       87.96       93.62     29.91 o 
  -3  18  -5      134.08      164.42     37.39 o 
  -2  18  -5      611.96      542.23     57.73 o 
  -1  18  -5      685.12      698.86     63.92 o 
   0  18  -5      551.02      573.96     39.91 o 
   1  18  -5      129.54       83.10     20.70 o 
   2  18  -5      201.95      231.81     23.11 o 
   3  18  -5       87.67      124.05     13.92 o 
   4  18  -5      222.29      192.89     14.07 o 
   5  18  -5      278.06      291.63     15.58 o 
   6  18  -5      141.05      174.82     14.70 o 
   7  18  -5       42.44       25.59     12.05 o 
   8  18  -5       39.45       33.51     13.74 o 
   9  18  -5       71.72       51.71     14.54 o 
  10  18  -5       44.90       18.19     16.81 o 
  -8  19  -5       66.40       43.69     33.95 o 
  -7  19  -5      150.35      149.31     44.71 o 
  -6  19  -5       20.01       49.07     33.09 o 
  -5  19  -5      351.58      252.72     48.75 o 
  -4  19  -5       94.71       56.01     28.79 o 
  -3  19  -5      105.05       61.82     29.70 o 
  -2  19  -5       19.78       20.77     22.87 o 
  -1  19  -5       33.81       54.61     27.71 o 
   0  19  -5      320.41      278.62     31.98 o 
   1  19  -5       71.97       66.81     17.54 o 
   2  19  -5      227.71      236.35     24.48 o 
   3  19  -5      539.99      589.21     35.45 o 
   4  19  -5       26.42       20.20     10.56 o 
   5  19  -5      485.58      504.96     19.72 o 
   6  19  -5      245.70      241.22     17.06 o 
   7  19  -5       22.40       18.81     12.94 o 
   8  19  -5       62.12       66.46     15.43 o 
   9  19  -5      107.98       72.85     17.08 o 
  10  19  -5       54.88       40.17     19.89 o 
  -8  20  -5        8.04       52.46     39.98 o 
  -7  20  -5      102.32       83.23     37.34 o 
  -6  20  -5       24.78       50.41     31.26 o 
  -5  20  -5       23.28       -3.82     25.93 o 
  -4  20  -5      308.86      397.56     57.73 o 
  -3  20  -5      146.00      109.38     35.08 o 
  -2  20  -5      315.71      269.13     46.92 o 
  -1  20  -5       76.55       24.27     26.26 o 
   0  20  -5       91.69      136.72     25.76 o 
   1  20  -5       33.53       16.15     14.72 o 
   2  20  -5      192.95      217.18     24.50 o 
   3  20  -5      179.54      231.50     46.14 o 
   4  20  -5       30.12        7.15     10.76 o 
   5  20  -5       54.98       79.35     13.56 o 
   6  20  -5      174.44      214.49     17.23 o 
   7  20  -5       39.24       43.92     14.81 o 
   8  20  -5        2.22       -7.15     13.42 o 
   9  20  -5       34.20       42.96     18.53 o 
  -7  21  -5       16.72       67.04     36.53 o 
  -6  21  -5        2.31       -4.57     26.63 o 
  -5  21  -5       66.66      111.37     40.03 o 
  -4  21  -5       55.11       34.06     28.84 o 
  -3  21  -5       38.04       42.40     29.86 o 
  -2  21  -5      221.96      191.54     43.90 o 
  -1  21  -5      494.85      363.82     55.36 o 
   0  21  -5       48.82       34.29     20.69 o 
   1  21  -5      232.83      298.40     29.60 o 
   2  21  -5       16.27       18.19     15.99 o 
   3  21  -5        8.04       11.04     15.38 o 
   4  21  -5        0.82      -11.74     13.42 o 
   5  21  -5       23.00       30.67     12.19 o 
   6  21  -5       46.51       50.49     15.65 o 
   7  21  -5       97.48       89.56     17.37 o 
   8  21  -5       15.74        0.57     15.23 o 
   9  21  -5       50.35        7.30     19.77 o 
  -6  22  -5        0.92       24.86     31.69 o 
  -5  22  -5        5.71       14.74     30.72 o 
  -4  22  -5       42.29       31.58     29.11 o 
  -3  22  -5      196.16      165.18     42.34 o 
  -2  22  -5      139.93      113.58     37.66 o 
  -1  22  -5      184.52      186.16     44.39 o 
   0  22  -5      187.26      207.75     47.54 o 
   1  22  -5       18.43       26.77     18.06 o 
   2  22  -5       66.72       82.28     20.23 o 
   3  22  -5       46.42       60.97     19.33 o 
   4  22  -5      152.08      144.99     22.94 o 
   5  22  -5      227.11      248.55     32.31 o 
   6  22  -5       41.89       56.39     17.08 o 
   7  22  -5       69.35       66.69     22.27 o 
   8  22  -5        1.49        3.12     17.91 o 
  -6  23  -5      149.72      112.50     47.78 o 
  -5  23  -5       18.66       77.85     39.38 o 
  -4  23  -5        1.68       -4.36     24.96 o 
  -3  23  -5       13.61       39.12     32.77 o 
  -2  23  -5       44.41       34.33     30.72 o 
  -1  23  -5       42.45       48.80     30.29 o 
   0  23  -5       98.94       54.39     27.02 o 
   1  23  -5       74.60       68.24     37.68 o 
   2  23  -5       39.18       28.87     19.58 o 
   3  23  -5       52.13       47.39     20.14 o 
   4  23  -5       14.56       36.20     20.57 o 
   5  23  -5       45.51       59.95     17.83 o 
   6  23  -5       39.96       38.87     19.75 o 
   7  23  -5       53.39       10.24     25.40 o 
  -5  24  -5       11.16        5.97     35.99 o 
  -4  24  -5       48.56       44.60     33.95 o 
  -3  24  -5       87.34       99.05     40.68 o 
  -2  24  -5       51.09       83.02     36.59 o 
  -1  24  -5       22.32       11.62     29.48 o 
   0  24  -5       14.91       -2.23     22.15 o 
   1  24  -5       10.51        6.19     18.68 o 
   2  24  -5       46.66       74.96     22.26 o 
   3  24  -5       61.70       52.55     21.05 o 
   4  24  -5       39.90       23.05     17.16 o 
   5  24  -5        0.96        5.54     15.60 o 
   6  24  -5       36.00       19.22     46.03 o 
   7  24  -5       19.48       40.25     39.01 o 
  -4  25  -5       44.91       13.50     34.06 o 
  -3  25  -5       30.36       41.05     35.08 o 
  -2  25  -5       41.41       84.58     37.77 o 
  -1  25  -5       28.28       44.44     36.80 o 
   0  25  -5       11.60       17.91     24.38 o 
   1  25  -5      100.81      110.56     25.53 o 
   2  25  -5       37.19       15.61     20.62 o 
   3  25  -5       47.45       51.39     22.03 o 
   4  25  -5       42.90       93.28     22.22 o 
   5  25  -5       13.58       10.65     17.51 o 
   6  25  -5        2.40      -20.28     24.21 o 
  -2  26  -5       43.17      131.87     46.70 o 
  -1  26  -5       14.35       -9.85     32.61 o 
   0  26  -5       22.50       71.45     38.79 o 
   1  26  -5       36.32       45.09     23.84 o 
   2  26  -5       46.61       51.29     32.79 o 
   3  26  -5       39.58       88.58     25.98 o 
   4  26  -5       75.73       55.38     24.33 o 
   0  27  -5       21.06       -2.64     42.24 o 
   1  27  -5       25.54       59.99     32.60 o 
   2  27  -5       12.79       46.70     28.83 o 
 -12   0  -4      218.63      260.09     59.18 o 
 -11   0  -4      694.45      749.27     80.33 o 
 -10   0  -4     1216.42     1261.27     89.80 o 
  -9   0  -4        5.46      -16.79     16.79 o 
  -8   0  -4     1662.28     1566.44     93.30 o 
  -4   0  -4     3164.55     3321.45     84.01 o 
  -3   0  -4      469.12      393.35     21.08 o 
  -2   0  -4     2586.04     3035.51     75.92 o 
  -1   0  -4     1329.13     1233.64     89.32 o 
   0   0  -4      834.38      946.53     17.26 o 
   1   0  -4     1064.75      963.93     21.97 o 
   2   0  -4    11747.02    11034.56    323.31 o 
   3   0  -4    18707.25    19421.33    556.17 o 
   4   0  -4     1424.23     1523.88     46.42 o 
   5   0  -4      460.41      563.47     21.62 o 
   6   0  -4      589.51      691.43     64.94 o 
   7   0  -4      813.73      786.36     36.53 o 
   8   0  -4       51.94       54.64     15.87 o 
   9   0  -4     1629.36     1804.51     64.38 o 
 -12   1  -4       53.14       37.39     25.30 o 
 -11   1  -4      117.20      103.52     27.33 o 
 -10   1  -4       53.86       46.64     21.61 o 
  -9   1  -4      215.46      223.17     31.10 o 
  -8   1  -4       44.63       17.22     19.10 o 
  -7   1  -4       66.36       32.07     23.35 o 
  -4   1  -4     1581.90     1702.02     38.00 o 
  -3   1  -4      528.13      622.99     19.04 o 
  -2   1  -4      605.96      493.83     17.17 o 
  -1   1  -4     3206.61     3819.75     48.71 o 
   0   1  -4      626.46      499.78      7.89 o 
   1   1  -4     3910.29     3533.98     42.14 o 
   2   1  -4     3581.74     3727.83     66.93 o 
   3   1  -4     2427.36     2361.33     64.55 o 
   4   1  -4       61.29       45.30      8.45 o 
   5   1  -4      834.67      752.02     18.76 o 
   6   1  -4       87.99       77.68      9.51 o 
   7   1  -4      405.58      424.11     21.12 o 
   8   1  -4     1086.48     1161.07     33.85 o 
   9   1  -4       77.15       79.00     13.91 o 
  10   1  -4      109.22      115.99     24.31 o 
 -12   2  -4        0.33       20.58     23.49 o 
 -11   2  -4      109.29      103.78     28.52 o 
 -10   2  -4      435.89      350.55     40.42 o 
  -9   2  -4      130.58      137.90     36.16 o 
  -8   2  -4      510.42      519.58     56.28 o 
  -7   2  -4     1002.60     1073.82     69.08 o 
  -6   2  -4     2298.83     2351.22    101.31 o 
  -5   2  -4      185.45      154.62     21.35 o 
  -4   2  -4     4739.28     4935.24    118.46 o 
  -3   2  -4     6109.47     6199.17     78.58 o 
  -2   2  -4     5688.06     6005.93     70.01 o 
  -1   2  -4     7159.61     6664.54     68.18 o 
   0   2  -4      425.51      442.26      9.18 o 
   1   2  -4     1085.81     1201.08     18.07 o 
   2   2  -4     4559.09     4480.83     78.94 o 
   3   2  -4    24993.56    25377.15    375.39 o 
   4   2  -4      909.53      770.92     26.11 o 
   5   2  -4      292.00      245.70     11.81 o 
   6   2  -4     3425.06     3471.85     58.54 o 
   7   2  -4     2039.90     2154.00     65.51 o 
   8   2  -4      515.77      530.75     23.52 o 
   9   2  -4     1723.48     1913.42     55.39 o 
  10   2  -4     1300.99     1299.96     59.43 o 
  11   2  -4       28.27       37.02     28.25 o 
 -12   3  -4      187.14      219.55     45.84 o 
 -11   3  -4      401.75      359.21     44.67 o 
 -10   3  -4        4.52      -20.39     20.39 o 
  -9   3  -4     1488.00     1430.64     92.81 o 
  -8   3  -4       79.83      126.28     33.20 o 
  -7   3  -4      991.86      960.94     66.56 o 
  -6   3  -4     2125.35     2388.24    101.20 o 
  -5   3  -4     2653.19     2582.25     79.51 o 
  -4   3  -4      238.14      236.47     10.23 o 
  -3   3  -4       26.95       50.57      4.77 o 
  -2   3  -4     1469.67     1428.52     31.43 o 
  -1   3  -4     3778.21     3839.80     46.11 o 
   0   3  -4    27704.13    28407.99    313.63 o 
   1   3  -4     1397.00     1245.93     16.00 o 
   2   3  -4      278.20      328.09      9.46 o 
   3   3  -4     2251.91     2668.14     48.04 o 
   4   3  -4       34.59       49.31      4.16 o 
   5   3  -4       70.89       96.72      8.32 o 
   6   3  -4        3.97       12.76      6.52 o 
   7   3  -4     1054.28     1079.46     30.17 o 
   8   3  -4     1246.67     1204.63     40.59 o 
   9   3  -4       70.86       85.72     17.00 o 
  10   3  -4        3.18       19.20     16.47 o 
  11   3  -4      209.88      189.77     43.74 o 
 -12   4  -4        7.89      -11.15     21.10 o 
 -11   4  -4      145.21      163.75     33.87 o 
 -10   4  -4      329.20      369.04     58.97 o 
  -9   4  -4      207.29      173.95     42.50 o 
  -8   4  -4      517.12      543.74     57.62 o 
  -7   4  -4     1248.22     1383.03     78.55 o 
  -6   4  -4       75.08       73.28     22.60 o 
  -5   4  -4      577.20      587.70     43.42 o 
  -4   4  -4     4809.21     4806.29     61.68 o 
  -3   4  -4     2936.55     3086.76     40.16 o 
  -2   4  -4      537.14      573.90     11.46 o 
  -1   4  -4      750.41      627.75     12.65 o 
   0   4  -4        9.24       23.52      2.97 o 
   1   4  -4     2767.11     2743.50     29.39 o 
   2   4  -4     3791.56     3657.22     58.83 o 
   3   4  -4     1493.90     1520.61     23.58 o 
   4   4  -4      641.30      692.90     17.47 o 
   5   4  -4      629.57      625.78     15.67 o 
   6   4  -4     2370.87     2472.23     36.99 o 
   7   4  -4      114.04      140.75     21.66 o 
   8   4  -4      193.43      192.53     21.02 o 
   9   4  -4      446.80      454.06     26.41 o 
  10   4  -4      181.24      224.78     19.36 o 
  11   4  -4       46.59       39.71     10.79 o 
  12   4  -4       47.50       26.34     13.18 o 
 -12   5  -4      292.09      320.48     54.66 o 
 -11   5  -4      279.72      208.49     49.02 o 
 -10   5  -4        5.65        5.65     25.66 o 
  -9   5  -4       18.11       62.63     29.16 o 
  -8   5  -4      146.96      151.35     37.56 o 
  -7   5  -4      543.92      509.25     52.73 o 
  -6   5  -4      866.61      915.79     59.45 o 
  -5   5  -4     3597.75     3819.74    131.07 o 
  -4   5  -4      627.24      581.79     30.23 o 
  -3   5  -4      387.87      375.99     10.13 o 
  -2   5  -4      714.63      654.65     12.33 o 
  -1   5  -4      653.95      685.21     19.06 o 
   0   5  -4        6.13        8.05      2.47 o 
   1   5  -4     8832.45     8853.82     79.91 o 
   2   5  -4     6190.09     5660.56     92.38 o 
   3   5  -4     1430.05     1507.14     23.45 o 
   4   5  -4     2005.78     1849.93     28.65 o 
   5   5  -4     1414.27     1328.93     21.95 o 
   6   5  -4      142.95      131.10      9.79 o 
   7   5  -4      336.59      367.84     14.89 o 
   8   5  -4     2665.86     2684.37     49.25 o 
   9   5  -4      197.87      197.86     15.98 o 
  10   5  -4      178.10      161.23     24.81 o 
  11   5  -4      495.54      609.70     30.29 o 
  12   5  -4      167.57      151.64     48.64 o 
  13   5  -4       37.39       27.66     15.50 o 
 -12   6  -4       10.71       20.38     24.37 o 
 -11   6  -4       23.08       38.52     32.93 o 
 -10   6  -4       60.91       21.95     28.19 o 
  -9   6  -4       68.85       10.71     25.50 o 
  -8   6  -4       97.80      101.69     30.67 o 
  -7   6  -4       24.18       21.14     20.61 o 
  -6   6  -4      728.15      683.42     52.57 o 
  -5   6  -4      791.22      872.64     54.50 o 
  -4   6  -4      461.04      511.31     17.54 o 
  -3   6  -4     2791.55     2810.46     41.13 o 
  -2   6  -4     2432.94     2575.09     37.43 o 
  -1   6  -4      584.32      560.32     14.51 o 
   0   6  -4     7285.81     7502.80     78.59 o 
   1   6  -4      237.94      191.25      5.88 o 
   2   6  -4      774.97      853.09     20.50 o 
   3   6  -4     2481.39     2287.21     31.60 o 
   4   6  -4      430.22      460.27     11.28 o 
   5   6  -4       25.11       22.81      3.84 o 
   6   6  -4     1335.03     1311.20     25.67 o 
   7   6  -4        5.27       12.80      4.72 o 
   8   6  -4        9.07       11.01      5.67 o 
   9   6  -4      177.70      198.13     11.30 o 
  10   6  -4      362.85      355.14     26.75 o 
  11   6  -4      158.07      142.92     12.83 o 
  12   6  -4       37.17       30.41     32.01 o 
  13   6  -4        5.72       19.39     23.43 o 
 -12   7  -4      339.08      396.37     69.51 o 
 -11   7  -4      567.32      785.05     81.84 o 
 -10   7  -4       14.71        8.45     27.06 o 
  -9   7  -4      426.62      425.70     57.19 o 
  -8   7  -4      318.43      315.45     46.54 o 
  -7   7  -4      122.09       60.58     25.77 o 
  -6   7  -4     1740.51     1703.86     85.98 o 
  -5   7  -4     2725.62     2791.61    108.15 o 
  -4   7  -4      179.24      188.03     11.95 o 
  -3   7  -4       80.57       65.78      7.85 o 
  -2   7  -4     2009.46     2243.56     37.43 o 
  -1   7  -4     1108.17     1206.63     23.83 o 
   0   7  -4     3010.11     2847.40     32.54 o 
   1   7  -4     4284.31     3996.22     38.65 o 
   2   7  -4     4299.54     4720.10     63.28 o 
   3   7  -4      349.67      369.54     10.46 o 
   4   7  -4      408.65      429.02     10.76 o 
   5   7  -4       29.70       38.18      5.10 o 
   6   7  -4      112.17       99.34      6.69 o 
   7   7  -4     1049.88     1078.36     20.37 o 
   8   7  -4     1712.88     1861.80     30.20 o 
   9   7  -4       54.62       49.12      9.72 o 
  10   7  -4       51.67       48.83      7.84 o 
  11   7  -4      283.05      331.08     14.52 o 
  12   7  -4      164.45      192.00     25.27 o 
  13   7  -4       19.96       32.71     36.91 o 
 -12   8  -4       84.45      134.46     53.53 o 
 -11   8  -4       13.12        3.01     33.73 o 
 -10   8  -4        7.63        0.48     28.73 o 
  -9   8  -4       18.39       37.34     27.87 o 
  -8   8  -4       45.70       51.11     27.49 o 
  -7   8  -4      208.72      204.08     36.64 o 
  -6   8  -4       61.98       11.14     18.72 o 
  -5   8  -4      160.22       94.91     23.78 o 
  -4   8  -4     1005.30     1118.27     28.78 o 
  -3   8  -4      580.05      632.31     17.95 o 
  -2   8  -4     3559.33     3676.46     55.20 o 
  -1   8  -4      752.01      751.84     18.75 o 
   0   8  -4      361.28      319.24      9.69 o 
   1   8  -4      322.89      303.99      6.88 o 
   2   8  -4      513.11      503.60     13.31 o 
   3   8  -4      286.02      219.99      7.86 o 
   4   8  -4      186.70      190.43     10.00 o 
   5   8  -4      695.06      701.65     14.10 o 
   6   8  -4      175.78      178.13     12.16 o 
   7   8  -4      237.74      227.35     17.50 o 
   8   8  -4       73.21       72.34     10.07 o 
   9   8  -4        1.17        1.55      6.24 o 
  10   8  -4      155.10      141.25     11.05 o 
  11   8  -4       63.80       57.56     14.71 o 
  12   8  -4      105.00       93.55     12.85 o 
  13   8  -4        7.96       -7.64     38.47 o 
 -12   9  -4      137.46       78.07     47.19 o 
 -11   9  -4      253.34      283.55     58.05 o 
 -10   9  -4      125.36      152.37     44.60 o 
  -9   9  -4       34.85       36.75     28.30 o 
  -8   9  -4      197.07      143.82     39.65 o 
  -7   9  -4       86.99       40.42     19.26 o 
  -6   9  -4     1288.56     1262.13     51.57 o 
  -5   9  -4     1509.36     1644.70     56.27 o 
  -4   9  -4     1509.92     1520.28     35.19 o 
  -3   9  -4      320.08      305.63     13.59 o 
  -2   9  -4     2159.45     2214.57     38.98 o 
  -1   9  -4      706.89      648.16     17.82 o 
   0   9  -4      879.64      835.77     17.67 o 
   1   9  -4    22864.56    23274.86    196.63 o 
   2   9  -4    10580.45    10421.57     89.01 o 
   3   9  -4       56.52       55.29      7.23 o 
   4   9  -4     2676.71     2583.01     32.06 o 
   5   9  -4      109.48      117.20      7.35 o 
   6   9  -4     1506.46     1476.76     27.89 o 
   7   9  -4     1050.81     1089.39     23.84 o 
   8   9  -4      853.26      853.56     24.05 o 
   9   9  -4      132.75      117.14     10.41 o 
  10   9  -4       64.70       77.13      9.99 o 
  11   9  -4      720.34      772.37     23.81 o 
  12   9  -4       86.53       97.82     13.03 o 
  13   9  -4      106.31      108.53     22.93 o 
 -11  10  -4       13.78        5.06     33.25 o 
 -10  10  -4       69.77       87.86     40.08 o 
  -9  10  -4       28.27       95.02     36.80 o 
  -8  10  -4       34.11       63.33     30.08 o 
  -7  10  -4       51.66       35.61     16.00 o 
  -6  10  -4      530.07      516.46     35.07 o 
  -5  10  -4       76.39      111.12     19.28 o 
  -4  10  -4      533.47      549.03     22.47 o 
  -3  10  -4      239.97      241.49     12.96 o 
  -2  10  -4      206.77      223.02     11.25 o 
  -1  10  -4      380.80      350.25     12.86 o 
   0  10  -4     2337.04     2331.10     44.20 o 
   1  10  -4     2452.17     2545.63     25.84 o 
   2  10  -4      261.82      278.03     10.82 o 
   3  10  -4      875.19      887.08     16.80 o 
   4  10  -4     1117.05     1190.79     20.04 o 
   5  10  -4      243.71      214.62     15.17 o 
   6  10  -4       55.59       48.59      7.57 o 
   7  10  -4       13.30       14.44      6.77 o 
   8  10  -4      112.88      104.37     10.30 o 
   9  10  -4       67.33       61.88     13.93 o 
  10  10  -4       45.94       31.80      8.87 o 
  11  10  -4       86.12       81.63     12.08 o 
  12  10  -4       82.37       87.57     13.79 o 
  13  10  -4       32.85       50.05     23.59 o 
 -11  11  -4      115.01      113.10     44.33 o 
 -10  11  -4        5.79       -6.78     28.19 o 
  -9  11  -4      107.24      144.36     44.87 o 
  -8  11  -4      236.37      227.59     45.89 o 
  -7  11  -4       83.30       40.89     26.58 o 
  -6  11  -4     1175.15     1083.64     51.21 o 
  -5  11  -4     1358.20     1451.88     56.27 o 
  -4  11  -4       61.35       50.07     10.28 o 
  -3  11  -4     1488.80     1560.22     40.45 o 
  -2  11  -4     1860.42     1903.98     34.32 o 
  -1  11  -4        4.56        6.83      4.62 o 
   0  11  -4      859.92      840.15     18.08 o 
   1  11  -4     5791.76     5946.63     59.44 o 
   2  11  -4      616.11      611.55     15.13 o 
   3  11  -4      729.96      718.31     16.45 o 
   4  11  -4      166.97      179.16      8.88 o 
   5  11  -4     1051.15     1137.42     19.75 o 
   6  11  -4      300.71      299.73     19.71 o 
   7  11  -4      454.09      423.39     16.93 o 
   8  11  -4      206.79      222.34     13.98 o 
   9  11  -4       45.06       67.58     14.33 o 
  10  11  -4      101.58       91.78     15.00 o 
  11  11  -4      217.95      226.75     22.74 o 
  12  11  -4        1.91       10.48     12.17 o 
 -11  12  -4       20.19      -14.69     30.83 o 
 -10  12  -4        1.37      -14.15     28.84 o 
  -9  12  -4       11.09       27.17     30.67 o 
  -8  12  -4       55.85       52.89     30.40 o 
  -7  12  -4       73.17       83.34     31.10 o 
  -6  12  -4      229.39      201.63     27.30 o 
  -5  12  -4      135.00      154.46     36.59 o 
  -4  12  -4      591.99      613.13     26.26 o 
  -3  12  -4      606.77      694.76     22.69 o 
  -2  12  -4      981.75     1051.65     24.86 o 
  -1  12  -4      348.34      327.58     14.02 o 
   0  12  -4      174.38      130.69      9.06 o 
   1  12  -4      800.83      834.92     15.68 o 
   2  12  -4     3249.26     3221.12     40.40 o 
   3  12  -4     1764.36     1830.17     28.00 o 
   4  12  -4      829.16      768.25     17.26 o 
   5  12  -4      197.79      228.12     14.07 o 
   6  12  -4       42.21       33.38      6.69 o 
   7  12  -4       91.18       91.72     11.06 o 
   8  12  -4      265.99      338.84     29.99 o 
   9  12  -4      521.94      483.83     20.53 o 
  10  12  -4      183.20      183.66     15.77 o 
  11  12  -4       62.11       72.06     13.24 o 
  12  12  -4       16.26       13.58     19.29 o 
 -11  13  -4       17.04       12.81     39.22 o 
 -10  13  -4        2.67       39.87     33.36 o 
  -9  13  -4       74.90       32.66     30.67 o 
  -8  13  -4       37.89       86.25     33.95 o 
  -7  13  -4       32.73       62.41     28.09 o 
  -6  13  -4       51.45       27.65     33.09 o 
  -5  13  -4      188.72      180.67     25.20 o 
  -4  13  -4      262.25      284.48     28.31 o 
  -3  13  -4      878.82      785.04     34.47 o 
  -2  13  -4     2267.80     2536.64     56.88 o 
  -1  13  -4      991.47     1004.14     29.55 o 
   0  13  -4      193.87      203.40     13.80 o 
   1  13  -4     2652.40     2607.71     32.13 o 
   2  13  -4      704.87      705.03     17.08 o 
   3  13  -4       54.19       69.77      7.66 o 
   4  13  -4      570.72      587.48     24.11 o 
   5  13  -4      901.39      928.77     19.81 o 
   6  13  -4      126.01      127.67     10.14 o 
   7  13  -4      136.52      143.61     13.12 o 
   8  13  -4      130.32      135.03     14.30 o 
   9  13  -4        0.76       -1.78      9.25 o 
  10  13  -4      119.43      128.87     19.75 o 
  11  13  -4      248.39      261.25     21.62 o 
  12  13  -4       14.15       -1.52     19.50 o 
 -10  14  -4       45.50       58.97     37.88 o 
  -9  14  -4        2.07      -11.24     26.26 o 
  -8  14  -4      205.91      223.07     48.32 o 
  -7  14  -4      144.82      115.89     35.51 o 
  -6  14  -4       16.93      -18.56     18.56 o 
  -5  14  -4      247.60      262.83     29.86 o 
  -4  14  -4     1242.87     1259.95     55.41 o 
  -3  14  -4     1346.94     1394.48     48.84 o 
  -2  14  -4      396.95      384.16     26.27 o 
  -1  14  -4     1990.80     1950.62    124.61 o 
   0  14  -4      216.47      199.49     20.52 o 
   1  14  -4      234.65      226.30     11.04 o 
   2  14  -4     1929.32     2057.53     32.07 o 
   3  14  -4      601.07      579.37     16.44 o 
   4  14  -4      327.80      323.72     13.20 o 
   5  14  -4      181.54      171.45     15.46 o 
   6  14  -4       75.73       85.55      9.86 o 
   7  14  -4       22.49       16.79      8.81 o 
   8  14  -4      198.56      181.95     24.87 o 
   9  14  -4      168.85      146.14     15.60 o 
  10  14  -4      128.43      163.61     16.78 o 
  11  14  -4       27.07       21.26     13.06 o 
  12  14  -4       21.21       -9.49     21.33 o 
 -10  15  -4       61.86       81.03     39.28 o 
  -9  15  -4       46.36       22.97     32.28 o 
  -8  15  -4      124.94       65.80     34.97 o 
  -7  15  -4       84.45       50.79     31.42 o 
  -6  15  -4       60.30       73.01     30.51 o 
  -5  15  -4        5.64        1.27     15.66 o 
  -4  15  -4      168.81      189.13     26.86 o 
  -3  15  -4     1209.76     1233.30    140.02 o 
  -2  15  -4      381.93      307.47     31.07 o 
  -1  15  -4       90.87       61.50     23.14 o 
   0  15  -4      725.26      753.74     39.05 o 
   1  15  -4      235.74      213.76     11.86 o 
   2  15  -4      345.90      370.70     15.26 o 
   3  15  -4      513.99      570.35     21.73 o 
   4  15  -4       58.06       60.11      8.33 o 
   5  15  -4       79.98       63.68      8.28 o 
   6  15  -4      179.86      181.13     13.40 o 
   7  15  -4       12.38       27.36     10.27 o 
   8  15  -4       91.19       88.51     13.68 o 
   9  15  -4       61.09       64.29     13.25 o 
  10  15  -4       85.96      110.22     16.27 o 
  11  15  -4       18.56       27.16     19.36 o 
 -10  16  -4        3.20       26.74     39.76 o 
  -9  16  -4       59.48      127.51     41.81 o 
  -8  16  -4        5.35       32.23     30.72 o 
  -7  16  -4      391.59      523.08     63.97 o 
  -6  16  -4       32.10       66.34     31.04 o 
  -5  16  -4      138.26      149.79     36.75 o 
  -4  16  -4      795.21      923.44     50.19 o 
  -3  16  -4      389.90      367.56     42.21 o 
  -2  16  -4       78.74       52.40     21.63 o 
  -1  16  -4      242.61      248.79     38.36 o 
   0  16  -4      355.79      362.16     36.91 o 
   1  16  -4      340.34      325.90     23.95 o 
   2  16  -4     1295.22     1341.67     34.51 o 
   3  16  -4     1070.70     1062.28     23.85 o 
   4  16  -4      830.66      898.76     21.91 o 
   5  16  -4      189.87      204.23     12.57 o 
   6  16  -4      195.69      221.68     19.58 o 
   7  16  -4       34.15       40.07     11.28 o 
   8  16  -4       16.20        3.36     11.02 o 
   9  16  -4      156.52      165.13     17.56 o 
  10  16  -4      217.57      249.96     25.27 o 
  11  16  -4       15.40        6.76     20.48 o 
  -9  17  -4       32.96       17.38     35.19 o 
  -8  17  -4       28.99       41.54     33.95 o 
  -7  17  -4      177.15      161.09     40.62 o 
  -6  17  -4      137.67      136.61     37.50 o 
  -5  17  -4      138.99       94.80     32.87 o 
  -4  17  -4      245.14      288.97     34.18 o 
  -3  17  -4      260.43      293.50     43.20 o 
  -2  17  -4      194.50      215.70     37.82 o 
  -1  17  -4      113.42      141.34     34.11 o 
   0  17  -4      122.07      159.19     26.15 o 
   1  17  -4      458.53      485.89     29.07 o 
   2  17  -4       52.16       82.01     11.77 o 
   3  17  -4      111.90      113.24     11.32 o 
   4  17  -4      161.26      162.43     12.08 o 
   5  17  -4      103.76      103.72     10.70 o 
   6  17  -4      102.29      106.36     12.19 o 
   7  17  -4       30.08       13.95     11.07 o 
   8  17  -4       31.62       31.13     12.83 o 
   9  17  -4       40.92       31.53     15.79 o 
  10  17  -4       45.64       21.81     16.66 o 
  11  17  -4       34.23       34.10     18.57 o 
  -9  18  -4       22.53       53.59     39.55 o 
  -8  18  -4      196.30      187.18     46.59 o 
  -7  18  -4       84.62       62.68     31.80 o 
  -6  18  -4       11.21      -21.52     21.52 o 
  -5  18  -4       28.34       63.17     28.62 o 
  -4  18  -4      123.10      130.85     34.33 o 
  -3  18  -4       57.55       22.92     20.01 o 
  -2  18  -4       95.46       66.93     26.36 o 
  -1  18  -4      266.26      161.52     37.39 o 
   0  18  -4      114.33       69.54     27.79 o 
   1  18  -4       47.10       36.93     14.09 o 
   2  18  -4      461.85      422.32     33.39 o 
   3  18  -4      202.35      215.03     16.61 o 
   4  18  -4      138.16      115.85     14.05 o 
   5  18  -4        2.11        6.01      8.17 o 
   6  18  -4       60.13       40.87     10.38 o 
   7  18  -4       10.43       -3.18     11.16 o 
   8  18  -4       20.13       13.41     12.96 o 
   9  18  -4       27.11       19.15     13.33 o 
  10  18  -4      101.42      103.05     20.59 o 
  -8  19  -4       76.54       68.44     37.02 o 
  -7  19  -4      247.99      176.58     47.24 o 
  -6  19  -4       53.89       11.68     27.06 o 
  -5  19  -4      197.67      241.20     48.15 o 
  -4  19  -4       31.83       -8.99     18.13 o 
  -3  19  -4       78.63       94.00     31.42 o 
  -2  19  -4       34.61       35.19     24.21 o 
  -1  19  -4       71.50       71.56     28.41 o 
   0  19  -4      493.83      436.31     37.80 o 
   1  19  -4      236.34      255.58     25.73 o 
   2  19  -4      434.83      485.09     31.56 o 
   3  19  -4      512.82      699.30     36.13 o 
   4  19  -4       86.30       99.49     13.75 o 
   5  19  -4       83.99       94.44     11.43 o 
   6  19  -4       83.87       73.76     15.51 o 
   7  19  -4      140.05      123.13     17.23 o 
   8  19  -4       51.68       46.02     14.55 o 
   9  19  -4       42.93       51.90     16.75 o 
  10  19  -4       55.16       57.28     21.26 o 
  -8  20  -4        0.62      -18.13     32.77 o 
  -7  20  -4       52.66       62.95     35.35 o 
  -6  20  -4      119.28      113.47     38.42 o 
  -5  20  -4        8.39      -13.83     23.19 o 
  -4  20  -4      268.89      302.70     52.40 o 
  -3  20  -4       76.97       75.00     29.54 o 
  -2  20  -4       22.20       28.09     24.00 o 
  -1  20  -4       22.66        3.01     20.98 o 
   0  20  -4       51.69       27.78     17.56 o 
   1  20  -4       92.45      129.58     21.00 o 
   2  20  -4      141.31      127.63     23.11 o 
   3  20  -4       37.61       21.39     15.14 o 
   4  20  -4       73.92       58.09     13.26 o 
   5  20  -4       30.26       22.38     10.90 o 
   6  20  -4      123.77       93.86     13.71 o 
   7  20  -4       70.64       38.14     14.93 o 
   8  20  -4        7.42       -5.30     13.29 o 
   9  20  -4       77.93       49.93     19.58 o 
  -7  21  -4       57.23      111.21     43.69 o 
  -6  21  -4       42.98       12.86     28.14 o 
  -5  21  -4       89.93      143.44     40.14 o 
  -4  21  -4      147.48      148.01     40.41 o 
  -3  21  -4       96.12       98.03     33.95 o 
  -2  21  -4       61.88      114.98     36.05 o 
  -1  21  -4      148.35      190.95     40.73 o 
   0  21  -4      243.52      239.74     33.65 o 
   1  21  -4      289.83      287.62     28.53 o 
   2  21  -4      147.68      150.49     23.67 o 
   3  21  -4      105.61      116.10     21.74 o 
   4  21  -4       48.45       23.07     16.29 o 
   5  21  -4        6.57       -2.84     10.73 o 
   6  21  -4       77.59      107.18     21.77 o 
   7  21  -4       31.47       57.68     16.70 o 
   8  21  -4       14.64        4.92     15.09 o 
   9  21  -4       40.74       13.63     19.80 o 
  -7  22  -4       36.65       51.33     41.91 o 
  -6  22  -4       18.05       38.36     35.62 o 
  -5  22  -4       11.10       35.46     32.82 o 
  -4  22  -4       26.92       61.98     34.49 o 
  -3  22  -4       42.08       39.55     31.53 o 
  -2  22  -4       14.39       -9.36     20.28 o 
  -1  22  -4      214.08      184.60     44.12 o 
   0  22  -4       21.62       21.46     21.79 o 
   1  22  -4       38.49       96.75     22.29 o 
   2  22  -4       16.04       63.25     19.26 o 
   3  22  -4        9.80        0.85     15.79 o 
   4  22  -4       21.55        6.24     15.83 o 
   5  22  -4       85.50       75.06     15.42 o 
   6  22  -4       78.44       41.06     16.65 o 
   7  22  -4       84.13       52.60     29.77 o 
   8  22  -4        3.50       -0.41     17.39 o 
  -6  23  -4       72.70       89.48     47.29 o 
  -5  23  -4       38.70       -8.55     29.16 o 
  -4  23  -4       36.30       47.78     34.92 o 
  -3  23  -4       34.44      105.83     36.05 o 
  -2  23  -4        9.42        3.07     25.88 o 
  -1  23  -4        0.94       51.44     30.29 o 
   0  23  -4       24.19       18.15     21.81 o 
   1  23  -4       45.86       47.13     20.73 o 
   2  23  -4      154.53      140.67     24.02 o 
   3  23  -4       53.19       49.98     20.42 o 
   4  23  -4       11.49       11.49     16.99 o 
   5  23  -4        6.24       14.81     15.61 o 
   6  23  -4       43.61       64.21     20.57 o 
   7  23  -4       39.35       65.25     30.07 o 
  -5  24  -4        8.76       65.59     38.90 o 
  -4  24  -4        2.04       20.82     31.21 o 
  -3  24  -4       18.22       64.08     35.56 o 
  -2  24  -4       30.61       -4.14     27.17 o 
  -1  24  -4       83.19       91.57     39.55 o 
   0  24  -4        6.59       11.98     21.83 o 
   1  24  -4       79.21       59.93     35.10 o 
   2  24  -4       14.01        5.67     18.00 o 
   3  24  -4       12.50       12.47     18.84 o 
   4  24  -4       26.23       51.66     19.20 o 
   5  24  -4       59.05       34.64     20.80 o 
   6  24  -4       71.11       45.45     56.98 o 
   7  24  -4       44.37        9.47     35.40 o 
  -4  25  -4        1.77       29.38     36.91 o 
  -3  25  -4       12.77       69.19     35.30 o 
  -2  25  -4        9.47       38.85     36.75 o 
  -1  25  -4        0.73       30.13     33.30 o 
   0  25  -4       27.10       35.49     24.39 o 
   1  25  -4       33.35       48.36     21.59 o 
   2  25  -4       16.99       35.18     20.86 o 
   3  25  -4        3.19        2.54     19.25 o 
   4  25  -4       18.28        2.05     17.34 o 
   5  25  -4       41.52       24.39     18.43 o 
   6  25  -4        0.96        4.84     27.76 o 
  -2  26  -4       21.73       13.61     39.49 o 
  -1  26  -4       40.08       47.99     38.90 o 
   0  26  -4       10.47       10.33     25.80 o 
   1  26  -4        7.70       39.39     22.80 o 
   2  26  -4       26.35       33.38     22.09 o 
   3  26  -4       16.74        7.37     26.15 o 
   4  26  -4      105.46      182.18     50.31 o 
   0  27  -4        0.97       48.75     47.45 o 
   1  27  -4       28.59       24.10     28.38 o 
   2  27  -4        2.51       13.96     26.82 o 
   3  27  -4       23.81       93.56     41.70 o 
 -12   1  -3       73.96       95.28     40.19 o 
 -11   1  -3        5.83       10.15     20.58 o 
 -10   1  -3      693.26      773.23     53.79 o 
  -9   1  -3       12.23        7.21     21.31 o 
  -8   1  -3     1883.32     1941.72    100.67 o 
  -7   1  -3     4080.29     4198.52    157.05 o 
  -5   1  -3      483.88      459.43     20.32 o 
  -4   1  -3       72.05       47.79      7.30 o 
  -3   1  -3      178.81      143.32      9.02 o 
  -2   1  -3      332.27      278.39     11.89 o 
  -1   1  -3     6056.52     6279.37     96.55 o 
   0   1  -3    38491.82    38809.41    388.92 o 
   1   1  -3      750.62      783.58     37.21 o 
   2   1  -3     1423.34     1594.88     31.40 o 
   3   1  -3     7203.16     7540.60    163.70 o 
   4   1  -3     1257.23     1424.98     37.54 o 
   5   1  -3     4351.34     4526.48     63.97 o 
   6   1  -3     4297.36     4324.65     69.88 o 
   7   1  -3     4435.50     4563.37    101.18 o 
   8   1  -3      289.52      319.97     19.67 o 
   9   1  -3      259.53      292.33     23.89 o 
  10   1  -3      558.05      611.69     34.78 o 
  11   1  -3        4.36       -8.39     20.50 o 
 -12   2  -3       30.25       -1.96     21.25 o 
 -11   2  -3        4.14        2.95     19.63 o 
 -10   2  -3       65.44       56.71     29.75 o 
  -9   2  -3       28.15       73.71     28.79 o 
  -8   2  -3       24.31        0.32     18.51 o 
  -7   2  -3       11.49        3.87     17.59 o 
  -6   2  -3      443.99      492.30     45.52 o 
  -5   2  -3      404.92      411.61     17.43 o 
  -4   2  -3       22.46       24.93      5.34 o 
  -3   2  -3      686.25      726.84     23.31 o 
  -2   2  -3      317.91      296.84      8.40 o 
  -1   2  -3      640.92      631.74     11.02 o 
   0   2  -3     4789.36     4611.09     46.73 o 
   1   2  -3      285.51      296.83      7.71 o 
   2   2  -3     2796.63     3030.05     54.78 o 
   3   2  -3      651.41      621.56     25.99 o 
   4   2  -3       28.83       21.84      8.94 o 
   5   2  -3       18.45       25.70      6.16 o 
   6   2  -3       41.91       40.15      8.22 o 
   7   2  -3      632.51      614.08     28.22 o 
   8   2  -3     1523.66     1500.46     39.12 o 
   9   2  -3       34.02       29.64     12.52 o 
  10   2  -3       13.24        4.23     12.35 o 
  11   2  -3        1.62        7.09     24.18 o 
 -12   3  -3        3.13       25.40     21.29 o 
 -11   3  -3      223.11      262.48     38.81 o 
 -10   3  -3      414.69      425.32     59.24 o 
  -9   3  -3        6.45       22.81     23.73 o 
  -8   3  -3      533.10      560.42     57.62 o 
  -7   3  -3     2689.26     2762.12    117.94 o 
  -6   3  -3     1895.66     1889.48     85.87 o 
  -5   3  -3      363.50      367.45     20.40 o 
  -4   3  -3      468.43      460.51     18.26 o 
  -3   3  -3      219.50      246.87      8.65 o 
  -2   3  -3      322.08      332.59      9.60 o 
  -1   3  -3     2045.27     1927.91     25.54 o 
   0   3  -3    10650.15    10161.68     98.74 o 
   1   3  -3      934.19     1112.05     14.14 o 
   2   3  -3      323.22      297.98     21.52 o 
   3   3  -3    10456.96    11127.47    195.60 o 
   4   3  -3      233.14      245.40     22.83 o 
   5   3  -3     3217.25     3128.90     55.60 o 
   6   3  -3     3179.03     3295.63     57.31 o 
   7   3  -3     3465.94     3602.04     63.84 o 
   8   3  -3       18.75       46.12     12.21 o 
   9   3  -3      215.49      181.66     20.81 o 
  10   3  -3      105.04       98.46     19.73 o 
  11   3  -3      115.37      123.42     12.64 o 
 -12   4  -3      139.82      107.34     60.23 o 
 -11   4  -3       26.36       66.29     32.39 o 
 -10   4  -3       63.81       83.23     34.81 o 
  -9   4  -3      493.45      505.76     58.81 o 
  -8   4  -3       45.72       59.29     28.03 o 
  -7   4  -3      222.97      270.69     38.95 o 
  -6   4  -3       54.12       96.85     23.30 o 
  -5   4  -3     1423.10     1444.47     55.39 o 
  -4   4  -3      195.80      191.60      9.96 o 
  -3   4  -3      869.18      787.52     15.67 o 
  -2   4  -3     1500.16     1499.74     20.65 o 
  -1   4  -3     5090.39     5081.54     62.81 o 
   0   4  -3       32.54       65.54      4.03 o 
   1   4  -3      995.79     1117.96     13.48 o 
   2   4  -3     7306.07     7197.47     92.28 o 
   3   4  -3     2310.06     2567.09     45.88 o 
   4   4  -3      255.82      257.99     10.25 o 
   5   4  -3     2894.30     3005.68     46.48 o 
   6   4  -3     1193.86     1274.64     30.87 o 
   7   4  -3     1981.25     1895.64     50.78 o 
   8   4  -3     2642.32     2778.20     55.22 o 
   9   4  -3       24.96       34.79     13.25 o 
  10   4  -3      158.58      180.64     12.97 o 
  11   4  -3       97.33       95.89     12.89 o 
  12   4  -3       48.71       53.92     17.70 o 
 -12   5  -3       14.95       44.28     23.93 o 
 -11   5  -3      132.03       79.90     35.35 o 
 -10   5  -3       55.81       86.09     35.46 o 
  -9   5  -3       64.32       71.51     30.94 o 
  -8   5  -3       18.80       16.09     21.31 o 
  -7   5  -3     1028.81     1039.22     67.25 o 
  -6   5  -3     1256.37     1114.76     66.18 o 
  -5   5  -3      728.01      692.29     37.40 o 
  -4   5  -3     2046.91     2115.27     33.58 o 
  -3   5  -3     7662.43     7843.71     91.25 o 
  -2   5  -3     4965.67     5062.38     55.49 o 
  -1   5  -3     3387.97     3452.23     43.06 o 
   0   5  -3     4703.28     4359.15     55.89 o 
   1   5  -3      847.43      891.18     12.81 o 
   2   5  -3     2409.04     2340.32     36.46 o 
   3   5  -3      164.35      162.49      6.44 o 
   4   5  -3      291.26      288.75     23.36 o 
   5   5  -3      245.26      231.82     11.82 o 
   6   5  -3     1758.40     1738.17     33.70 o 
   7   5  -3     1370.81     1425.91     30.63 o 
   8   5  -3      229.06      224.35     14.72 o 
   9   5  -3       83.40       65.14      9.20 o 
  10   5  -3       18.27       19.31      6.83 o 
  11   5  -3       51.69       47.76     11.81 o 
  12   5  -3      103.67       84.22     16.09 o 
  13   5  -3       84.23       86.30     20.88 o 
 -12   6  -3       95.50      190.25     53.21 o 
 -11   6  -3      289.09      234.26     52.40 o 
 -10   6  -3       16.00       34.60     29.05 o 
  -9   6  -3     1088.55     1193.69     82.05 o 
  -8   6  -3     1245.95     1475.68     85.01 o 
  -7   6  -3       88.98       46.92     21.52 o 
  -6   6  -3      538.70      546.38     46.22 o 
  -5   6  -3     1043.02     1098.50     43.26 o 
  -4   6  -3      208.16      227.88     11.32 o 
  -3   6  -3     3572.13     3507.75     39.66 o 
  -2   6  -3     8536.29     8911.86     88.14 o 
  -1   6  -3    10949.03    11471.99    108.52 o 
   0   6  -3      964.37      995.16     15.80 o 
   1   6  -3     1703.56     1655.28     18.96 o 
   2   6  -3     1872.32     1632.67     26.53 o 
   3   6  -3       22.09       35.50      4.22 o 
   4   6  -3     2232.75     2296.05     35.28 o 
   5   6  -3     1471.72     1457.87     22.14 o 
   6   6  -3      377.70      396.14     12.82 o 
   7   6  -3       43.27       46.78     11.18 o 
   8   6  -3      671.07      710.39     17.95 o 
   9   6  -3      614.31      606.43     30.41 o 
  10   6  -3       92.93       57.80      9.05 o 
  11   6  -3      357.47      317.63     16.94 o 
  12   6  -3      263.80      272.43     18.01 o 
  13   6  -3       68.74       27.94     16.46 o 
 -12   7  -3       29.13       61.66     40.41 o 
 -11   7  -3       25.07      109.01     41.97 o 
 -10   7  -3       19.69        3.87     25.02 o 
  -9   7  -3      110.90       94.32     33.63 o 
  -8   7  -3       23.79       47.02     23.08 o 
  -7   7  -3      288.65      310.77     41.48 o 
  -6   7  -3      859.05      862.53     56.87 o 
  -5   7  -3       70.02       42.56     16.73 o 
  -4   7  -3      285.78      283.95     12.24 o 
  -3   7  -3     1486.35     1525.67     24.95 o 
  -2   7  -3      518.96      531.90     12.37 o 
  -1   7  -3      699.65      778.31     18.80 o 
   0   7  -3     1058.13      999.14     16.56 o 
   1   7  -3      191.90      180.40      5.30 o 
   2   7  -3     1993.08     1960.48     28.64 o 
   3   7  -3      406.22      385.63      9.89 o 
   4   7  -3      234.23      250.75     14.24 o 
   5   7  -3      143.31      118.44      6.96 o 
   6   7  -3      131.54      115.20      7.06 o 
   7   7  -3      217.19      233.71     11.41 o 
   8   7  -3      236.65      219.03     11.02 o 
   9   7  -3       43.95       41.80      6.67 o 
  10   7  -3      235.25      227.67     12.03 o 
  11   7  -3       13.37       13.72      7.86 o 
  12   7  -3        4.36       28.77     13.31 o 
  13   7  -3        0.96       18.56     36.43 o 
 -12   8  -3      186.50      248.36     60.42 o 
 -11   8  -3      110.83       67.69     39.12 o 
 -10   8  -3        0.20      -19.21     24.43 o 
  -9   8  -3      627.96      705.10     68.33 o 
  -8   8  -3      493.26      582.59     58.32 o 
  -7   8  -3      114.40       67.56     16.64 o 
  -6   8  -3      716.32      654.31     50.79 o 
  -5   8  -3     1451.39     1452.89     50.54 o 
  -4   8  -3      113.88      122.96      8.61 o 
  -3   8  -3      573.69      570.38     15.35 o 
  -2   8  -3     3600.72     3553.90     64.39 o 
  -1   8  -3     5349.31     5236.48     65.51 o 
   0   8  -3     1329.09     1275.36     18.64 o 
   1   8  -3     3046.88     2896.30     30.34 o 
   2   8  -3     9346.75     9471.60     94.57 o 
   3   8  -3       46.38       45.83      5.54 o 
   4   8  -3     1395.78     1392.11     19.81 o 
   5   8  -3      816.59      849.40     16.02 o 
   6   8  -3      392.16      339.60     11.94 o 
   7   8  -3     1903.65     1978.55     32.56 o 
   8   8  -3     1442.59     1563.03     35.99 o 
   9   8  -3      217.48      212.74     14.16 o 
  10   8  -3      262.85      268.49     15.01 o 
  11   8  -3      153.73      175.90     16.75 o 
  12   8  -3       41.71       55.30     10.99 o 
  13   8  -3       12.50       25.76     17.61 o 
 -12   9  -3        7.88       28.09     38.95 o 
 -11   9  -3       18.52       29.97     33.73 o 
 -10   9  -3       12.02       25.56     31.53 o 
  -9   9  -3       92.62      116.59     38.25 o 
  -8   9  -3      165.83       90.50     31.85 o 
  -7   9  -3       20.83       20.40     13.67 o 
  -6   9  -3      596.81      536.84     34.01 o 
  -5   9  -3      164.95      149.18     19.70 o 
  -4   9  -3       71.14       62.06      7.35 o 
  -3   9  -3      823.17      812.27     34.72 o 
  -2   9  -3      304.26      296.59     11.49 o 
  -1   9  -3     1421.91     1447.64     26.17 o 
   0   9  -3      158.94      146.84      7.19 o 
   1   9  -3     1259.10     1256.17     16.99 o 
   2   9  -3      580.95      638.32     11.37 o 
   3   9  -3      156.51      156.52      8.36 o 
   4   9  -3     1878.13     1853.80     25.22 o 
   5   9  -3      224.36      179.94      8.51 o 
   6   9  -3      160.88      135.48      9.27 o 
   7   9  -3      305.09      303.54     13.06 o 
   8   9  -3       61.55       47.59     13.90 o 
   9   9  -3      108.17       86.98      9.79 o 
  10   9  -3      142.34      108.57     13.01 o 
  11   9  -3       61.23       50.63     10.48 o 
  12   9  -3       16.82       25.69     10.69 o 
  13   9  -3       11.32       27.24     22.60 o 
 -12  10  -3      181.32      217.53     58.54 o 
 -11  10  -3      192.14      175.51     49.18 o 
 -10  10  -3        1.92       -0.91     28.25 o 
  -9  10  -3      280.53      282.79     49.39 o 
  -8  10  -3      655.43      755.84     67.79 o 
  -7  10  -3       17.31       20.42     14.95 o 
  -6  10  -3      469.60      497.73     33.74 o 
  -5  10  -3      967.28      974.78     35.92 o 
  -4  10  -3      615.53      592.47     25.06 o 
  -3  10  -3     2560.97     2454.79     59.93 o 
  -2  10  -3     3451.66     3604.06     51.24 o 
  -1  10  -3     1072.44     1094.32     22.65 o 
   0  10  -3      847.87      965.12     18.48 o 
   1  10  -3     8428.27     8349.33     72.51 o 
   2  10  -3     2250.39     2321.23     23.96 o 
   3  10  -3      885.50      874.79     20.41 o 
   4  10  -3      337.20      331.21     13.62 o 
   5  10  -3      174.02      171.86     11.04 o 
   6  10  -3      386.57      341.06     14.90 o 
   7  10  -3      671.21      652.65     19.50 o 
   8  10  -3      659.23      660.57     20.38 o 
   9  10  -3      417.77      417.06     17.57 o 
  10  10  -3       18.02       14.90      8.50 o 
  11  10  -3      250.12      233.49     15.88 o 
  12  10  -3      186.10      170.94     19.41 o 
  13  10  -3       71.75       75.06     25.02 o 
 -11  11  -3       17.50       82.37     39.92 o 
 -10  11  -3        2.62        3.55     30.72 o 
  -9  11  -3       17.41      -17.76     25.07 o 
  -8  11  -3      210.67      251.26     46.27 o 
  -7  11  -3      998.85     1005.55     49.17 o 
  -6  11  -3      190.45      131.41     22.31 o 
  -5  11  -3      726.47      687.04     31.13 o 
  -4  11  -3      287.52      253.14     15.50 o 
  -3  11  -3      222.49      255.22     13.84 o 
  -2  11  -3     1140.98     1118.76     24.51 o 
  -1  11  -3      801.55      783.79     26.75 o 
   0  11  -3     1610.40     1633.54     26.54 o 
   1  11  -3     2867.68     2983.89     28.81 o 
   2  11  -3     1760.30     1739.00     23.21 o 
   3  11  -3      387.70      355.58     11.49 o 
   4  11  -3      183.79      171.72     12.59 o 
   5  11  -3      505.74      513.11     12.98 o 
   6  11  -3     1461.06     1482.44     30.61 o 
   7  11  -3      450.26      484.17     17.94 o 
   8  11  -3      225.41      212.36     14.77 o 
   9  11  -3      125.55      131.85     12.29 o 
  10  11  -3       25.77       13.27      9.17 o 
  11  11  -3       23.55       15.77     10.21 o 
  12  11  -3       31.97       21.06     12.17 o 
 -11  12  -3       54.69       67.36     39.65 o 
 -10  12  -3       37.21       56.33     36.21 o 
  -9  12  -3       54.74       41.43     32.07 o 
  -8  12  -3      353.41      381.79     53.70 o 
  -7  12  -3      197.87      147.69     36.69 o 
  -6  12  -3      208.81      212.33     26.73 o 
  -5  12  -3      432.55      455.08     21.66 o 
  -4  12  -3      141.51      133.95     13.21 o 
  -3  12  -3      319.45      342.07     16.32 o 
  -2  12  -3     1895.88     1873.88     37.78 o 
  -1  12  -3      874.89      843.13     21.11 o 
   0  12  -3      154.34      151.38     11.81 o 
   1  12  -3      659.99      677.08     12.83 o
[truncated: 538,002 more chars]
